# Supplementary material for: Differential roles of GDF15 and FGF21 in systemic metabolic adaptation to the mitochondrial integrated stress response
Source: iScience. 2021 Feb 12;24(3):102181. doi: 10.1016/j.isci.2021.102181 (PMC7920832; doi:10.1016/j.isci.2021.102181)
Supplement: Table S2. DEG lists, related to Figure 4 and S4 [file mmc2.xlsx]

## Sheet: DEG in liver
Upregulated:
Gene_ID	Gene_Symbol	Fold_change	p_value
56312	Nupr1	105.87	0.0280174
17068	Ly6d	56.0639	0.00123795
17750	Mt2	39.1258	0.00135058
100042295	Gm3776	25.7185	0.00901861
71856	Wfdc3	22.6349	0.0705866
13086	Cyp2a4	21.5971	0.00137706
14857	Gsta1	21.3627	0.0123588
93695	Gpnmb	19.7582	0.0184145
17748	Mt1	19.2553	0.000258368
228775	Trib3	18.8187	0.0669853
110956	D17H6S56E-5	17.0784	0.00187291
12512	Cd63	17.0385	0.0305267
27273	Pdk4	15.7237	0.0426881
56636	Fgf21	15.5771	0.00796433
11910	Atf3	15.0932	0.0286472
100042314	Gm10639	13.6187	0.0033102
20753	Sprr1a	11.6538	0.0210917
236539	Phgdh	11.3706	0.03502
13088	Cyp2b10	10.9642	0.0280208
107272	Psat1	10.614	0.0420993
107995	Cdc20	10.1749	0.0194445
101488143	Hbb-bt	10.073	0.1503
227620	Uap1l1	9.79233	0.0303365
13094	Cyp2b9	9.65007	0.00327085
27279	Tnfrsf12a	8.95707	0.0117917
637004	Vmn2r3	8.95326	0.103094
171210	Acot2	8.93335	0.0409428
100041953	Sap18b	8.9085	0.0958637
14864	Gstm3	8.88217	0.0171515
331535	Serpina7	8.85719	0.00402935
69861	2010003K11Rik	8.58915	0.00153058
68612	Ube2c	8.22549	0.00970648
12306	Anxa2	8.15329	0.00591784
11839	Areg	8.02023	0.077056
268697	Ccnb1	7.49526	0.0192898
12491	Cd36	7.4608	0.00303564
13197	Gadd45a	7.25914	0.00677529
23886	Gdf15	7.21478	0.0125877
13198	Ddit3	7.01508	0.103751
216961	Coro6	6.86492	0.142472
53857	Tuba8	6.58167	0.000135044
20195	S100a11	6.53355	0.00430546
14793	Cdca3	6.53174	0.0335683
217845	Ifi27l2b	6.39539	0.000366923
239273	Abcc4	6.12392	0.054022
13087	Cyp2a5	6.05236	0.091274
12442	Ccnb2	6.04648	0.010514
16819	Lcn2	6.00702	0.0162496
17167	Marco	5.85628	0.0193419
20219	Apcs	5.75663	0.0356433
666168	Cyp4a31	5.72025	0.00153305
13119	Cyp4a14	5.71138	0.0124619
17869	Myc	5.61205	0.0755746
70082	Lysmd2	5.55055	0.000869965
20730	Spink1	5.49788	0.000703988
381822	Lockd	5.43054	0.0240696
11997	Akr1b7	5.37755	0.068802
231510	Agpat9	5.33156	0.0440608
13653	Egr1	5.31962	0.000876054
16800	Arhgef2	5.30785	0.0331733
14955	H19	5.25659	0.0577287
72391	Cdkn3	5.23223	0.0228349
11799	Birc5	5.13913	0.025862
12443	Ccnd1	5.08924	0.00108985
12496	Entpd2	5.03636	0.122751
21786	Tff3	5.02422	0.134943
72017	Cyb5r1	4.92252	0.0704364
194126	Mtmr11	4.89935	0.000137229
11808	Apoa4	4.89453	0.0603959
19348	Kif20a	4.85585	0.0504223
15901	Id1	4.79151	0.00165717
14778	Gpx3	4.7769	0.0955653
16006	Igfbp1	4.7713	0.0235201
11820	App	4.69224	0.0580258
211323	Nrg1	4.69132	0.0862075
51944	Knstrn	4.67088	0.0311821
14311	Cidec	4.56306	0.00987094
27053	Asns	4.49649	0.0285372
54648	Ccdc120	4.48951	0.00343233
13039	Ctsl	4.48819	0.095146
76524	Cln6	4.48373	0.0222321
12534	Cdk1	4.46933	0.0358502
17161	Maoa	4.46433	0.101467
67951	Tubb6	4.45858	9.28246e-05
11747	Anxa5	4.45636	0.0192908
16765	Stmn1	4.45617	0.0372467
13605	Ect2	4.38752	0.0439026
63913	Fam129a	4.34435	0.0664415
16854	Lgals3	4.31597	0.023444
15366	Hmmr	4.28395	0.0486166
29858	Pmm1	4.20792	0.204108
72535	Aldh1b1	4.19406	0.000327624
22329	Vcam1	4.17233	0.000146772
229302	Tm4sf4	4.13516	0.0033166
16181	Il1rn	4.12071	0.00395636
12428	Ccna2	4.0982	0.0414628
17254	Slc3a2	4.09816	0.0723263
56454	Aldh18a1	4.09552	0.0591169
620695	Gm13889	4.08686	0.086202
17381	Mmp12	4.08523	0.0101147
15368	Hmox1	4.02357	0.00732077
80986	Ckap2	4.00636	0.045378
233406	Prc1	4.00469	0.0417467
26934	Racgap1	3.98869	0.0490945
16476	Jun	3.96742	0.0224496
23849	Klf6	3.9266	0.0166131
233005	Cyp2a22	3.91118	0.0650609
18817	Plk1	3.88485	0.0556379
217316	Slc16a5	3.8313	0.000137839
18412	Sqstm1	3.81934	0.0892264
14373	G0s2	3.80523	0.0108031
11984	Atp6v0c	3.77821	0.390407
21346	Tagln2	3.73501	0.0058545
52187	Rragd	3.72752	0.0556372
228608	Smox	3.69629	0.0654022
16852	Lgals1	3.68618	0.00071371
70701	Nipal1	3.63733	0.00601207
71699	Slc41a3	3.61933	0.0819874
11520	Plin2	3.60194	0.0395274
17304	Mfge8	3.60087	0.0691681
21847	Klf10	3.60069	0.0202988
53415	Htatip2	3.55174	0.0518157
12069	Bex2	3.54962	0.1526
207683	Igsf11	3.54671	0.0613147
20229	Sat1	3.53973	0.00364001
14858	Gsta2	3.53551	0.0203008
654432	Gm7334	3.52803	0.010464
18407	Orm3	3.5207	0.241715
14325	Ftl1	3.51926	0.0274543
76650	Srxn1	3.51806	0.0567508
22003	Tpm1	3.48625	0.0383176
11752	Anxa8	3.48584	0.127344
72119	Tpx2	3.47142	0.0569812
70466	Ckap2l	3.43775	0.0665218
235320	Zbtb16	3.38604	0.0583693
19041	Ppl	3.36789	0.00568689
20515	Slc20a1	3.34624	0.112487
110033	Kif22	3.32802	0.0649542
12862	Cox6a2	3.32554	0.113666
16956	Lpl	3.32395	0.0260853
234421	Cib3	3.32019	0.0304624
16691	Krt8	3.31672	0.00123999
16478	Jund	3.30942	0.451948
237928	Phospho1	3.30741	0.0752125
242125	Mab21l3	3.29944	0.0627016
56360	Acot9	3.28654	0.0183622
52033	Pbk	3.27497	0.0656734
230603	Ttc39a	3.27255	0.00019012
21753	Tes	3.26597	0.048719
68267	Slc25a22	3.25347	0.0628039
17345	Mki67	3.24597	0.0803728
18005	Nek2	3.23313	0.0324876
11853	Rhoc	3.23308	0.00486365
23872	Ets2	3.19263	0.0491509
69221	2410006H16Rik	3.17698	0.0853604
12825	Col3a1	3.15171	0.000608437
27280	Phlda3	3.15119	0.0187137
100502766	Kifc1	3.14474	0.0489174
16162	Il12rb2	3.12378	0.0851285
17873	Gadd45b	3.11241	0.00123689
17768	Mthfd2	3.09131	0.0294606
100503265	Gm19619	3.05995	0.0679653
26921	Map4k4	3.05772	0.000382488
12164	Bmp8b	3.05306	0.0071801
12227	Btg2	3.04981	0.000819422
319520	Dusp4	3.04513	0.235679
20393	Sgk1	3.02115	0.0786511
72082	Cyp2c55	3.01515	0.07132
21973	Top2a	3.01426	0.0638214
14862	Gstm1	2.99283	0.0638532
380711	Rap1gap2	2.97506	0.147893
15205	Hes1	2.9655	0.00642478
18073	Nid1	2.96237	0.0108453
20620	Plk2	2.95516	0.000498236
101476	Plekha1	2.94994	0.0366527
330319	Wipf3	2.9391	0.0770006
56150	Mad2l1	2.92375	0.0466329
13112	Cyp3a11	2.91317	0.000391219
218454	Lhfpl2	2.91316	0.139244
50784	Plpp2	2.90106	0.0207843
94249	Slc24a3	2.89616	0.121343
73804	Kif2c	2.89157	0.0834066
56055	Gtpbp2	2.8887	0.0514984
76478	Haus8	2.87493	0.0272966
71720	Osbpl3	2.87101	0.0142337
209588	Sectm1a	2.85805	0.00177836
12514	Cd68	2.85612	0.0305338
16668	Krt18	2.84329	0.00907864
14824	Grn	2.83638	0.0460693
230098	Arhgef39	2.8226	0.0270918
15979	Ifngr1	2.81743	0.041102
14319	Fth1	2.81387	0.0618263
50790	Acsl4	2.80919	0.0298548
241452	Dhrs9	2.80857	0.00588236
110078	Pygb	2.80548	0.125471
12575	Cdkn1a	2.77702	0.00325636
56644	Clec7a	2.77556	0.000218942
57435	Plin4	2.77168	0.00961318
77866	E130102H24Rik	2.75935	0.188918
228482	Arhgap11a	2.75857	0.0562889
13014	Cstb	2.72795	0.0546144
20296	Ccl2	2.7277	0.00206795
252838	Tox	2.71879	0.14266
223780	Adm2	2.71582	0.114886
20201	S100a8	2.70555	0.0193637
83433	Trem2	2.70446	0.0145248
66350	Pla2g12a	2.70056	0.0745938
50528	Tmprss2	2.69516	0.0210027
19659	Rbp1	2.68945	0.0415352
630294	Gm7030	2.68483	0.183944
56742	Psrc1	2.67613	0.00413295
15211	Hexa	2.67036	0.0436947
69573	Hilpda	2.66835	0.0322266
68567	Cgref1	2.66626	0.0140858
15982	Ifrd1	2.66556	0.1223
20877	Aurkb	2.66442	0.0915065
404710	Iqgap3	2.66133	0.0580643
60527	Fads3	2.65305	0.045771
19240	Tmsb10	2.64382	0.00188627
71988	Esco2	2.64329	0.0880047
53876	Ear3	2.64123	0.00115721
66514	Asrgl1	2.64018	0.121864
20305	Ccl6	2.63669	0.0522607
12615	Cenpa	2.63434	0.071863
52276	Cdca8	2.62674	0.0654968
12826	Col4a1	2.61981	0.06269
19663	Rbpms	2.61239	0.0884615
18146	Npdc1	2.60915	0.000814965
218977	Dlgap5	2.60504	0.0679622
13117	Cyp4a10	2.5991	0.00803091
235379	Gldn	2.58554	0.0653461
231986	Jazf1	2.58532	0.124964
12527	Cd9	2.57683	0.000667709
17135	Mafk	2.57084	0.0259733
224171	C330027C09Rik	2.55865	0.0417035
171180	Syt12	2.54942	0.000393238
56338	Txnip	2.54409	0.0254836
12842	Col1a1	2.54089	0.00471483
74142	Lonp1	2.53755	0.118888
65972	Ifi30	2.53261	0.0190594
242341	Atp6v0d2	2.52779	0.00712828
52118	Pvr	2.5225	0.0579877
105171	Arrdc3	2.52121	0.0169153
100041286	Snhg15	2.51882	0.0274196
17105	Lyz2	2.51739	0.00536499
20419	Shcbp1	2.51572	0.0859202
15458	Hpx	2.51408	0.00684744
15507	Hspb1	2.51253	0.179504
12349	Car2	2.51058	0.0266017
22235	Ugdh	2.50987	0.0178089
22137	Ttk	2.49812	0.0765974
12475	Cd14	2.49058	0.0879338
54120	Gipc2	2.49028	0.0787266
21335	Tacc3	2.47723	0.0772825
26897	Acot1	2.47397	0.0104774
56708	Clcf1	2.47241	0.0243827
56040	Rplp1	2.46574	0.0552897
54141	Spag5	2.46522	0.0404056
54608	Abhd2	2.46482	0.0890893
20042	Rps12	2.46153	0.0759445
19703	Renbp	2.45975	0.0209145
11625	Ahsg	2.45749	0.00121776
74551	Pck2	2.45503	0.018399
17133	Maff	2.45056	0.00777489
20568	Slpi	2.4451	0.00923265
14235	Foxm1	2.44436	0.0854072
27214	Dbf4	2.44416	0.0253343
22352	Vim	2.44335	0.000213543
83768	Dpp7	2.44132	0.0694422
16792	Laptm5	2.43733	0.000909149
19363	Rad51b	2.43622	0.00187015
77619	Prelid2	2.43483	0.0306676
71986	Ddx28	2.43114	0.172754
69571	2310034O05Rik	2.42596	0.143831
66442	Spc25	2.41955	0.117103
229589	Prune	2.41565	0.0801481
13214	Defb1	2.40262	0.175049
20200	S100a6	2.40164	0.00349133
20719	Serpinb6a	2.40154	0.015126
105348	Golm1	2.39832	0.00164433
20878	Aurka	2.39375	0.122178
13400	Dmpk	2.38961	0.0163597
20194	S100a10	2.38636	0.0488931
74147	Ehhadh	2.38511	0.0380966
269951	Idh2	2.38445	0.0130427
66060	Cystm1	2.38123	0.0526296
70099	Smc4	2.37651	0.0438418
195733	Grhl1	2.37593	0.00123917
230721	Pabpc4	2.37577	0.10443
14727	Lilr4b	2.37293	0.0017552
11801	Cd5l	2.37192	0.0138926
108907	Nusap1	2.36869	0.100634
20226	Sars	2.36399	0.110315
22228	Ucp2	2.36326	0.0297444
226090	Ermp1	2.35639	0.0627133
67956	Kmt5a	2.34351	0.0244097
18590	Pdgfa	2.34008	0.00880313
64074	Smoc2	2.33995	0.0225992
75746	Morc4	2.33823	0.0879303
100494	Zfand2a	2.33319	0.138369
66871	Cpne8	2.31486	0.0474117
19261	Sirpa	2.31386	0.00867126
66977	Nuf2	2.31323	0.0981169
20202	S100a9	2.31054	0.0028826
268930	Pkmyt1	2.30938	0.0527389
213484	Nudt18	2.30753	7.28295e-05
245527	Eda2r	2.30648	0.0649753
13803	Enc1	2.29192	0.0167544
104215	Rhoq	2.29116	0.135194
12305	Ddr1	2.28473	0.0534731
353172	Gars	2.2836	0.106597
21817	Tgm2	2.27854	0.0126375
20725	Serpinb8	2.27794	0.103914
19241	Tmsb4x	2.27719	0.00409
272551	Gins2	2.27712	0.0554857
17346	Mknk1	2.27364	0.13047
15939	Ier5	2.26862	0.0122144
70021	Nt5dc2	2.26239	0.00393672
66175	Mustn1	2.25757	0.00541094
29870	Gtse1	2.25486	0.0447353
22381	Wbp5	2.25352	0.0074177
13179	Dcn	2.24452	0.00020539
22629	Ywhah	2.24375	0.00153134
12406	Serpinh1	2.24264	0.000427052
12236	Bub1b	2.2406	0.0771338
68724	Arl8a	2.2369	0.063718
19016	Pparg	2.23621	0.0321146
105298	Epdr1	2.23564	0.0919907
20363	Sepp1	2.23417	0.0713073
12843	Col1a2	2.22787	0.00227925
15526	Hspa9	2.21969	0.0840379
26944	Tinag	2.21951	0.0164736
20494	Slc10a2	2.21902	0.141753
194655	Klf11	2.21683	0.0284722
17069	Ly6e	2.21491	0.0066167
53945	Slc40a1	2.2148	0.0091377
269261	Rpl12	2.21469	0.0668272
67739	Slc48a1	2.21453	0.069432
11465	Actg1	2.21101	0.0222037
12827	Col4a2	2.20907	0.0576526
69156	Comtd1	2.20773	0.107748
11504	Adamts1	2.20764	0.0123579
21933	Tnfrsf10b	2.20708	0.0539197
12450	Ccng1	2.20581	0.0351733
20692	Sparc	2.20372	0.0856252
14281	Fos	2.20244	0.00159446
107503	Atf5	2.20059	0.00371225
20135	Rrm2	2.1957	0.100447
626009	Gm6644	2.17933	0.00254525
20198	S100a4	2.17844	0.000338318
19361	Rad51	2.1782	0.0611084
270685	Mthfd1l	2.17663	0.000674773
13007	Csrp1	2.17645	0.000317951
394434	Ugt1a9	2.17173	0.000966024
667803	H2-T-ps	2.1714	0.121975
18671	Abcb1a	2.16951	0.0135373
66092	Ghitm	2.1683	0.0536577
11813	Apoc2	2.16816	0.026567
11966	Atp6v1b2	2.1665	0.0398942
20321	Frrs1	2.1661	0.00619632
12028	Bax	2.16528	0.0642378
50706	Postn	2.16228	4.95855e-05
109857	Cbr3	2.16193	0.0301408
102635290	Ttc39aos1	2.15801	0.00434527
94179	Krt23	2.1577	0.0225144
12223	Btc	2.15336	0.0844929
751865	Sap25	2.1524	0.202226
12228	Btg3	2.15135	0.0424927
14728	Lilrb4a	2.14964	0.00335179
67893	Tmem86a	2.14914	0.0490653
57296	Psmd8	2.14837	0.0720395
54392	Ncapg	2.14635	0.0852537
12332	Capg	2.14584	0.00622768
21810	Tgfbi	2.14351	0.0179314
70380	Mospd1	2.14339	0.136892
20501	Slc16a1	2.13876	0.000543625
235300	Tmem136	2.13794	0.0741196
233549	Mogat2	2.13756	0.0989522
14473	Gc	2.13504	0.0393957
97165	Hmgb2	2.1321	0.0645614
16551	Kif11	2.12958	0.113127
12660	Chka	2.12731	0.00264709
56449	Ybx3	2.12563	0.0416306
71910	Plpp5	2.12471	0.00405257
72349	Dusp3	2.12423	0.0496267
68743	Anln	2.12017	0.074032
111241	Hmga1-rs1	2.12008	5.53664e-05
13033	Ctsd	2.11676	0.00544692
66253	Aig1	2.11155	0.00332901
69534	Avpi1	2.1112	0.0738923
72549	Reep4	2.11054	0.006951
11438	Chrna4	2.10868	0.317032
13074	Cyp17a1	2.10676	0.3278
27965	Spg21	2.10502	0.0656798
67305	Gpx7	2.10401	0.0181885
18984	Por	2.1	0.0228894
30877	Gnl3	2.08899	0.099244
20347	Sema3b	2.08507	0.104391
17524	Mpp1	2.08413	0.000241719
12262	C1qc	2.08314	0.00381615
109019	Nabp1	2.08076	0.0365047
210544	Tbc1d31	2.07933	0.0567486
18148	Npm1	2.07873	0.126468
66681	Pgm1	2.07459	0.0836443
11647	Alpl	2.07073	0.0955066
106672	AI413582	2.068	0.0752073
244152	Tsku	2.06785	0.322523
11674	Aldoa	2.06532	0.111861
29875	Iqgap1	2.06289	0.00964149
243529	H1fx	2.06228	0.154571
56419	Diaph3	2.05951	0.0382651
14854	Gss	2.0578	0.00187155
19698	Relb	2.05487	0.0380836
17864	Mybl1	2.05459	0.00016306
78733	Troap	2.05253	0.0769043
12877	Cpeb1	2.04982	0.112952
326618	Tpm4	2.04742	0.0112589
17022	Lum	2.04551	0.000189394
243168	Hsd17b13	2.04475	0.00461768
22038	Plscr1	2.04206	0.00032508
20715	Serpina3g	2.0414	0.00233383
52398	Sept11	2.04126	0.00411725
51797	Ctps	2.03941	0.150178
232174	Cyp26b1	2.03521	0.438261
216350	Tspan8	2.03277	0.0131818
16571	Kif4	2.02926	0.112355
68942	Chmp2b	2.02736	0.00893824
18212	Ntrk2	2.02507	0.188387
74122	Tmem43	2.02407	0.0119943
114774	Pawr	2.02324	0.00774477
240672	Dusp5	2.02283	0.0441281
16319	Incenp	2.02101	0.0610276
20657	Sod3	2.02002	0.0483142
68298	Ncapd2	2.0195	0.118151
26358	Aldh1a7	2.01939	0.0020827
22177	Tyrobp	2.01864	0.00384502
70645	Oip5	2.01853	0.054991
17319	Mif	2.01673	0.115333
13030	Ctsb	2.01598	0.0399072
16414	Itgb2	2.01548	0.000635655
629059	Fam124a	2.01354	0.0844707
13733	Adgre1	2.01203	0.00232363
67533	Ppfibp1	2.01111	0.115626
16477	Junb	2.00963	0.0125716
20975	Synj2	2.00782	0.0752494
17714	Grpel2	2.00734	0.00184024
74480	Samd4	2.00549	0.0257306
104027	Synpo	2.00294	0.00177689
71878	Fam83d	1.99983	0.143768
68048	Aen	1.99955	0.0531649
208144	Dhx37	1.99669	0.187642
14225	Fkbp1a	1.9959	0.0319299
27404	Abca8b	1.99553	0.0176001
17060	Blnk	1.99338	0.105428
13040	Ctss	1.99314	0.00294239
72022	Slc35f2	1.99303	0.0467306
21927	Tnfaip1	1.99155	0.118046
22151	Tubb2a	1.98982	0.00277856
102545	Cmtm7	1.98613	0.00753854
24108	Ubd	1.9861	0.0837691
278180	Vsig4	1.98506	0.000254227
234857	Spire2	1.98436	0.00180827
215387	Ncaph	1.98373	0.106539
27226	Pla2g7	1.98349	0.00517622
100504362	Gm1987	1.98231	0.0249398
56620	Clec4n	1.9818	0.00120199
20250	Scd2	1.98061	0.353846
20606	Sstr2	1.97808	0.0972884
18542	Pcolce	1.9749	0.000623979
171281	Acot3	1.97193	0.025858
232210	Hmces	1.97175	0.0168603
108912	Cdca2	1.96922	0.119346
15902	Id2	1.96647	0.0676216
68585	Rtn4	1.96544	0.00146027
192662	Arhgdia	1.96412	0.0930789
67313	5730559C18Rik	1.96408	0.0664356
29864	Rnf11	1.96366	0.0219047
75104	Mmd2	1.96324	0.308032
21815	Tgif1	1.96206	0.00733868
667754	Ces2d-ps	1.96197	0.442162
12580	Cdkn2c	1.96039	0.0167754
66949	Trim59	1.95958	0.103903
268373	Ppia	1.95906	0.0208425
22359	Vldlr	1.95893	0.0233217
30930	Vps26a	1.95852	0.100577
104910	Slc25a47	1.95805	0.0403234
67867	Lrrc28	1.95795	0.102944
17773	Mtnr1a	1.95639	0.123747
18218	Dusp8	1.95394	0.0221108
72042	Cotl1	1.95004	0.00436081
13650	Rhbdf1	1.9498	0.00258711
13627	Eef1a1	1.94963	0.0977561
15903	Id3	1.94888	0.0186524
105859	Csdc2	1.94565	0.170586
69857	1810053B23Rik	1.94483	0.0170406
56347	Eif3c	1.94457	0.120589
72844	Kctd17	1.94389	0.00389978
18670	Abcb4	1.9426	0.0465845
22401	Zmat3	1.94108	0.0494704
74211	1700017B05Rik	1.94028	0.0857128
76131	Depdc1a	1.93911	0.0813871
12974	Cs	1.93875	0.175768
67896	Ccdc80	1.938	0.000370846
83673	Snhg1	1.93654	0.114244
227613	Tubb4b	1.936	0.00312525
58804	Cdc42ep5	1.93447	0.178018
226823	Kctd3	1.93409	0.00973889
70101	Cyp4f16	1.93362	0.000342494
70218	Kif18b	1.93118	0.0601256
66570	Cenpm	1.92916	0.0304084
17448	Mdh2	1.92912	0.03589
12925	Crip1	1.9239	0.000578611
78088	Sowahb	1.92377	0.123831
77059	4931408D14Rik	1.92269	0.0496563
14960	H2-Aa	1.92248	0.0229508
13057	Cyba	1.91681	0.00174873
11852	Rhob	1.9154	0.0106028
11745	Anxa3	1.91468	0.00959605
12752	Cln3	1.91462	0.152306
68028	Rpl22l1	1.91324	0.0306361
13052	Cxadr	1.91292	0.00494425
109934	Abr	1.9129	0.0584438
107449	Unc5b	1.91233	0.103391
208084	Pif1	1.91073	0.144393
432779	Lrrc14b	1.90725	0.108697
55989	Nop58	1.90508	0.0845062
192176	Flna	1.90423	0.000317408
22070	Tpt1	1.90378	0.0529583
76889	Adck4	1.90263	0.0440948
18458	Pabpc1	1.90192	0.0888021
65963	Tmem176b	1.90142	0.000854375
12808	Cobl	1.9011	0.120742
17476	Mpeg1	1.89978	0.007733
50918	Myadm	1.89874	0.000278718
12532	Cdc25c	1.89861	0.0838367
217333	Trim47	1.89842	0.0384851
114301	Palmd	1.8977	0.0880906
140559	Igsf8	1.8976	0.00087778
12608	Cebpb	1.8954	0.383974
12759	Clu	1.89517	0.0289536
67052	Ndc80	1.89479	0.106057
17313	Mgp	1.89378	0.0118871
12260	C1qb	1.89263	0.00424042
78388	Mvp	1.89252	0.0596862
19141	Lgmn	1.89202	0.0141589
100689	Spon2	1.89159	0.00584253
51811	Clec4f	1.89134	0.0439906
18772	Pkp1	1.89047	0.0286737
210808	Lacc1	1.88913	0.0013741
27357	Gyg	1.88852	0.0466381
27207	Rps11	1.88662	0.0728033
319477	6030419C18Rik	1.88646	0.0717883
16418	Eif6	1.88625	0.0630961
20677	Sox4	1.8853	0.0325051
17886	Myh9	1.88486	0.00807141
17698	Msn	1.88085	0.00326217
11947	Atp5b	1.87985	0.0676178
68854	Asb11	1.87945	0.00581602
12010	B2m	1.87878	0.0975848
12982	Csf2ra	1.87828	0.00205655
19951	Rpl32	1.87774	0.0578666
72043	Sulf2	1.87609	0.00929463
625716	Gm6614	1.87464	0.244766
67399	Pdlim7	1.87245	0.0138741
50708	Hist1h1c	1.87146	0.202821
225182	Rbbp8	1.87103	0.00955298
18145	Npc1	1.87036	0.201139
17160	Man2b2	1.87027	0.0588946
216148	Shc2	1.86878	0.0577855
17913	Myo1c	1.86803	0.0111062
19876	Robo1	1.86782	0.0648906
68713	Ifitm1	1.86733	0.00761785
11974	Atp6v0e	1.86718	0.0263556
68014	Zwilch	1.86689	0.070661
57783	Tnip1	1.86631	0.0607937
68147	Gar1	1.864	0.113931
22256	Ung	1.86376	0.00201765
14077	Fabp3	1.86297	0.0633564
237360	Adamts14	1.8626	0.0984996
12505	Cd44	1.86246	0.000202352
15894	Icam1	1.86192	0.0115859
16475	Ajuba	1.8581	0.1037
15374	Hn1	1.85633	0.000270429
67103	Ptgr1	1.85609	0.0107624
319468	Ppm1h	1.8554	0.106636
26364	Adgre5	1.85487	0.0574497
12623	Ces1g	1.85233	0.112388
18611	Pea15a	1.84963	0.0130019
97064	Wwtr1	1.84731	0.0687226
12259	C1qa	1.847	0.00515176
12045	Bcl2a1b	1.84662	0.00179132
18793	Plaur	1.84531	0.0144408
21857	Timp1	1.84529	0.0102977
107765	Ankrd1	1.84361	0.0458425
98952	Fam102a	1.841	0.0335146
66912	Bzw2	1.8387	0.142309
114886	Cygb	1.83853	0.0011713
71819	Kif23	1.83796	0.123718
226519	Lamc1	1.83702	0.041675
76954	St5	1.83566	0.0314251
19243	Ptp4a1	1.83543	0.0570732
52530	Nhp2	1.83278	0.0697415
102857	Slc6a8	1.83206	0.00687222
77794	Adamtsl2	1.8309	0.00771579
22143	Tuba1b	1.83032	0.0376628
67891	Rpl4	1.82884	0.0748469
22041	Trf	1.82864	0.00057206
20375	Spi1	1.8277	0.00771281
20088	Rps24	1.82675	0.0551693
11973	Atp6v1e1	1.82597	0.025602
12835	Col6a3	1.82477	0.00131349
103534	Mgat4b	1.82417	0.0673218
16795	Large	1.82313	0.116232
14229	Fkbp5	1.82301	0.188195
65221	Slc15a3	1.82006	0.0190991
269713	Clip2	1.81989	0.0755906
11854	Rhod	1.81987	0.0020698
12111	Bgn	1.81979	0.000940256
100034251	Wfdc17	1.81949	0.000878617
140488	Igf2bp3	1.81943	0.106073
66848	Fuca2	1.81873	0.0998266
84506	Hamp	1.81809	0.243784
18104	Nqo1	1.81357	0.00386266
240641	Kif20b	1.81299	0.10274
224860	Plcl2	1.8128	0.106832
14969	H2-Eb1	1.8124	0.0479075
69386	Hist1h4h	1.81197	0.224249
12499	Entpd5	1.81065	0.0285662
18631	Pex11a	1.8102	0.118836
29817	Igfbp7	1.80956	0.00482184
19737	Rgs5	1.80786	0.0391763
11867	Arpc1b	1.80525	0.000397872
66898	Baiap2l1	1.80298	0.00517052
66929	Asf1b	1.80284	0.0929162
217149	Cisd3	1.80008	0.0326833
224840	Treml4	1.7999	0.0300644
80904	Dtx3	1.79973	0.019609
52432	Ppp2r2d	1.79958	0.0101888
66208	Nenf	1.79788	0.0275584
22390	Wee1	1.79784	0.00139094
67945	Rpl41	1.79698	0.0149157
19039	Lgals3bp	1.79645	0.0842162
70385	Spdl1	1.79594	0.103271
15460	Hr	1.79561	0.0054615
320394	Cenpt	1.79549	0.0250473
70350	Basp1	1.79473	0.00572776
71690	Esm1	1.7947	0.306191
98402	Sh3bp4	1.79465	0.125557
11883	Arsa	1.7934	0.127332
15983	Ifrd2	1.79329	0.0665351
11539	Adora1	1.79304	0.0465073
193670	Rnf185	1.7929	0.17774
14219	Ctgf	1.7916	0.00179515
621156	Apoo-ps	1.79075	0.463326
100952	Emilin1	1.78963	0.00732627
16324	Inhbb	1.78913	0.116113
20266	Scn1b	1.78733	0.0148274
15510	Hspd1	1.7862	0.0597739
16918	Mycl	1.78612	0.0100819
625249	Gpx4	1.78606	0.00225518
319161	Hist1h4n	1.78536	0.120653
23833	Cd52	1.78525	0.029021
76233	Dnttip1	1.78458	0.0975133
71780	Isyna1	1.78396	0.03284
14026	Evl	1.78324	0.00061307
110208	Pgd	1.78038	0.00779091
231507	Plac8	1.77967	0.0178402
13058	Cybb	1.77924	0.0252588
69071	Tmem97	1.7782	0.0627891
78829	Tsc22d4	1.77769	0.0252534
319613	Sybu	1.77513	0.00908226
240185	9430020K01Rik	1.77495	0.0327676
13849	Ephx1	1.77469	0.078846
13685	Eif4ebp1	1.774	0.163458
67671	Rpl38	1.77283	0.00953473
13097	Cyp2c38	1.77097	0.0421648
16855	Lgals4	1.77038	0.0418361
226419	Dyrk3	1.76954	0.0261474
230828	Il22ra1	1.76831	0.170299
15945	Cxcl10	1.76749	0.0767664
225884	BC021614	1.76655	0.071989
15270	H2afx	1.76606	0.002718
67606	Fibin	1.76565	0.232536
21399	Tcea1	1.76465	0.0820603
11641	Akap2	1.7628	0.0100467
70495	Atp6ap2	1.76001	0.0246506
18173	Slc11a1	1.75906	0.00162692
114143	Atp6v0b	1.75684	0.105553
17216	Mcm2	1.75592	0.0236802
66905	Plin3	1.75573	0.0920738
22121	Rpl13a	1.75566	0.0627121
15980	Ifngr2	1.75477	0.00761025
20873	Plk4	1.75442	0.0203461
68033	Cox19	1.75214	0.0224307
67819	Derl1	1.75205	0.0935515
16009	Igfbp3	1.75176	0.0666117
20970	Sdc3	1.75169	0.0291238
20103	Rps5	1.75158	0.0710875
55963	Slc1a4	1.75049	0.0152081
12709	Ckb	1.74797	0.00234073
13731	Emp2	1.74749	0.00200142
270906	Prr11	1.74729	0.0870921
19415	Rasal1	1.74635	0.0617
66058	Tmem176a	1.74607	0.0186615
105349	Akr1c18	1.74415	0.145834
12978	Csf1r	1.74283	0.0297959
116847	Prelp	1.74282	0.0211701
29856	Smtn	1.74275	0.0213331
11927	Atox1	1.74202	0.0212907
50723	Icosl	1.74135	0.0108844
18034	Nfkb2	1.74118	0.0161292
66684	Tceal8	1.74097	0.00430191
16155	Il10rb	1.7409	0.014438
68201	Ccdc34	1.74054	0.0540437
66489	Rpl35	1.73795	0.0753399
12818	Col14a1	1.73649	0.0265286
114332	Lyve1	1.73637	0.0350181
76933	Ifi27l2a	1.73621	0.0763063
226144	Erlin1	1.73561	0.0044571
20908	Stx3	1.73556	0.160622
105722	Ano6	1.73541	0.00539097
16403	Itga6	1.73515	0.114129
217721	Mfsd7c	1.73465	0.00718193
360213	Trim46	1.73439	0.174774
67196	Ube2t	1.73279	0.0336104
433375	Creg1	1.73221	0.054266
22321	Vars	1.73215	0.0357188
18452	P4ha2	1.73056	0.178365
117198	Ivns1abp	1.72769	0.0187783
14314	Fstl1	1.72675	0.00134634
11821	Aprt	1.72663	0.123829
17872	Ppp1r15a	1.72503	0.211045
64138	Ctsz	1.72432	0.150046
70572	Ipo5	1.72376	0.0966571
57912	Cdc42se1	1.72223	0.0374866
68763	1110038B12Rik	1.72214	0.0662777
20779	Src	1.72064	0.130179
58866	Treh	1.72	0.0217028
105988	Espl1	1.71922	0.111497
20583	Snai2	1.71887	0.0710142
228413	Prrg4	1.71232	0.105968
235661	Dync1li1	1.71228	0.0950728
20303	Ccl4	1.7115	0.00291255
13730	Emp1	1.71053	0.00193477
74747	Ddit4	1.70911	0.14081
67009	Ttc23	1.70814	0.176084
55949	Eef1b2	1.70617	0.07656
110954	Rpl10	1.70501	0.0626873
382062	AB124611	1.7049	0.0294141
71085	Arhgap19	1.70442	0.0486308
232023	Vopp1	1.70326	0.0864885
20102	Rps4x	1.70284	0.0460616
20116	Rps8	1.70144	0.078957
192185	Nadk	1.70123	0.00142811
56459	Sae1	1.70081	0.00414924
17347	Mknk2	1.70075	0.0194977
72318	Cyth4	1.70053	0.0140154
56524	Mpp6	1.70045	0.119774
59046	Arpp19	1.70001	0.0968465
14547	Gdap2	1.69955	0.00295095
12484	Cd24a	1.69824	0.00923558
12488	Cd2ap	1.69735	0.0232833
66102	Cxcl16	1.69685	0.00418375
51902	Rnf24	1.69586	0.0552135
19108	Prkx	1.69458	0.00391421
69581	Rhou	1.69365	0.0161716
319622	Itpripl2	1.69357	0.00249659
56455	Dynll1	1.69196	0.00279568
52163	Camk1	1.69152	0.135344
17975	Ncl	1.69119	0.153544
54324	Arhgef5	1.69065	0.0547793
100039177	Mup16	1.6898	0.0922756
384071	Slc25a34	1.68974	0.0310629
223921	Aaas	1.6893	0.00758575
23825	Banf1	1.68816	0.0509706
628705	Phf11c	1.68768	0.213464
104103	Airn	1.6874	0.0279948
240055	Neurl1b	1.68727	0.130584
19245	Ptp4a3	1.6872	0.140107
16149	Cd74	1.68662	0.0294023
67268	Myl12a	1.68606	0.0044671
77891	Ube2s	1.68548	0.0309122
100678	Psph	1.68522	0.00418829
56397	Morf4l2	1.68493	0.386953
70423	Tspan15	1.6849	0.1235
71982	Snx10	1.68413	0.0329509
73225	Fam118a	1.68357	0.0711885
72007	Fndc3b	1.68329	0.0149626
57915	Tbc1d1	1.68318	0.037392
27373	Csnk1e	1.68305	0.0235394
66892	Eif4e3	1.68287	0.0907455
56185	Hao2	1.68231	0.255487
11671	Aldh3a2	1.68217	0.0227843
229841	Cenpe	1.68206	0.106745
15006	H2-Q1	1.68182	0.0606108
209186	Acnat2	1.68095	0.0353002
75751	Ipo4	1.68069	0.165038
12235	Bub1	1.68039	0.0672358
74202	Fblim1	1.6798	0.00181312
17974	Nck2	1.67893	0.0679629
67849	Cdca5	1.67789	0.166931
140795	P2ry14	1.67705	0.0110751
14284	Fosl2	1.67626	0.000398903
19038	Ppic	1.67616	0.00743023
52428	Rhpn2	1.67607	0.0182724
11837	Rplp0	1.67591	0.0362939
14733	Gpc1	1.67409	0.00476155
66438	Hamp2	1.67376	0.267492
20514	Slc1a5	1.67354	0.00592155
71914	Antxr2	1.67328	0.134367
72170	Chchd4	1.6723	0.127717
12531	Cdc25b	1.67223	0.0343316
14313	Fst	1.67177	0.0116794
71664	Mettl7b	1.67165	0.00998226
12273	C5ar1	1.67006	0.0161675
330962	Slc51b	1.66972	0.0297606
76867	Rhbdd1	1.6693	0.131737
67115	Rpl14	1.66916	0.119311
237336	Tbpl1	1.66789	0.15999
26874	Abcd2	1.66724	0.321949
17121	Mxd3	1.667	0.178673
56760	Clec1b	1.66638	0.000488653
11987	Slc7a1	1.66602	0.0863615
68774	Ms4a6d	1.66594	0.00464364
666794	Rbm24	1.66469	0.178389
217344	Rhbdf2	1.66401	0.00317025
80885	Hcar2	1.66373	0.042381
104831	Ptpn23	1.66286	0.0623691
66336	Cenpp	1.66267	0.0124333
15212	Hexb	1.66228	0.00173533
30059	Timm10	1.66154	0.2296
16905	Lmna	1.66086	0.000455913
27221	Chaf1a	1.66055	0.094126
17084	Ly86	1.66014	0.0273892
98365	Slamf9	1.65983	0.00220122
60345	Nrip2	1.65939	0.248388
100503460	Gm19705	1.65839	0.0636317
68487	Tmem140	1.65833	0.00215598
57752	Tacc2	1.65826	0.107376
16783	Lamp1	1.65781	0.0177187
56174	Nagk	1.65731	0.0046881
99543	Olfml3	1.65473	0.0383278
77864	Ypel2	1.65416	0.0227268
229595	Adamtsl4	1.65145	0.0786389
22388	Wdr1	1.65031	0.0308922
12671	Chrm3	1.65027	0.0285561
14694	Rack1	1.6497	0.0890967
20166	Rtkn	1.64899	0.00574828
71198	Otud1	1.64877	0.000114437
21345	Tagln	1.64821	0.04655
230163	Aldob	1.64734	0.024772
66934	Dsn1	1.64729	0.00821208
26949	Vat1	1.64687	0.0691011
18140	Uhrf1	1.64681	0.127677
69617	Pitrm1	1.64572	0.0936599
329384	Ptrh1	1.64528	0.139095
19156	Psap	1.64506	0.0196002
13821	Epb41l1	1.64447	0.00671369
18479	Pak1	1.64403	0.0198128
30928	Zbtb18	1.64376	0.0233531
63857	Bco1	1.6434	0.0637279
105148	Iars	1.64291	0.1465
18432	Mybbp1a	1.64258	0.227816
96957	Tmem62	1.64244	0.0973401
73205	3110043O21Rik	1.64226	0.0760856
84094	Plvap	1.64202	0.0106878
108000	Cenpf	1.64107	0.131534
74315	Rnf145	1.63991	0.0382843
16580	Kifc5b	1.6399	0.0493953
208449	Sgms1	1.63969	0.000462605
23917	Impdh1	1.63917	0.0586322
18636	Cfp	1.6391	0.0131156
216705	Clint1	1.63861	0.016331
66853	Pnpla2	1.63814	0.0457201
52331	Stbd1	1.63809	0.175929
79235	Lrat	1.63803	0.116043
54127	Rps28	1.63758	0.102247
14961	H2-Ab1	1.63753	0.0339571
215632	Psd4	1.63738	0.0440767
268445	Ankrd13b	1.63727	0.108072
17219	Mcm6	1.63694	0.230305
117586	A1bg	1.63546	0.361188
217305	Cd300ld	1.63481	0.0234472
12721	Coro1a	1.6344	0.01621
18484	Pam	1.63426	0.00247477
15519	Hsp90aa1	1.63417	0.0302623
230784	Sesn2	1.63382	0.150551
12266	C3	1.63372	0.00918345
19982	Rpl36a	1.63276	0.0523562
21859	Timp3	1.63234	0.00301782
73690	Glipr1	1.63197	0.013119
16881	Lig1	1.63175	0.0954923
104367	Snora65	1.63149	0.147689
11569	Aebp2	1.63136	0.0757373
15162	Hck	1.63116	0.0178622
71974	Prmt3	1.6309	0.103691
19735	Rgs2	1.63076	0.00258874
20519	Slc22a3	1.62945	0.219379
20345	Selplg	1.62926	0.00993544
223753	Cerk	1.6288	0.00118108
68066	Slc25a39	1.62847	0.0482683
71207	Nudt4	1.62797	0.103988
58994	Smpd3	1.62722	0.138621
217304	Cd300lb	1.62648	0.00626135
109232	Sccpdh	1.626	0.0330342
73710	Tubb2b	1.62553	0.027651
12380	Cast	1.62515	0.0309135
217684	Susd6	1.62499	0.0144646
56356	Gltp	1.62492	0.0240252
20750	Spp1	1.62481	0.154072
67629	Spc24	1.62393	0.128347
319158	Hist1h4i	1.62393	0.0561705
74041	Ddias	1.62371	0.0041218
77022	2700099C18Rik	1.62337	0.103335
19063	Ppt1	1.62294	0.0108911
17218	Mcm5	1.62282	0.272749
12833	Col6a1	1.62239	0.00468547
14127	Fcer1g	1.62202	0.0327845
66168	Grina	1.62158	0.173557
66335	Atp6v1c1	1.6202	0.0757995
103142	Rdh9	1.61985	0.0257204
337924	Cyp3a44	1.61979	0.0106748
11429	Aco2	1.61977	0.124379
22134	Tgoln1	1.61976	0.030642
69083	Sult1c2	1.61935	0.247329
14677	Gnai1	1.61935	0.0323525
94352	Loxl2	1.61908	0.0224975
68949	Zfas1	1.61906	0.204568
108147	Atic	1.61829	0.14867
74107	Cep55	1.61828	0.098605
69178	Snx5	1.61779	0.0506451
12461	Cct2	1.6172	0.153418
19933	Rpl21	1.61534	0.0848111
108989	Tpr	1.61494	0.00210314
13732	Emp3	1.61492	8.44696e-05
56193	Plek	1.61479	0.00147579
66140	Ska2	1.61382	0.179023
67097	Rps10	1.61354	0.0684746
12044	Bcl2a1a	1.61325	0.0042356
216963	Git1	1.61289	0.0802776
76809	Bri3bp	1.61186	0.237771
12508	Cd53	1.61182	0.0037488
57875	Angptl4	1.61078	0.0846541
20085	Rps19	1.61064	0.0485787
223920	Soat2	1.61027	0.0326948
75758	9130401M01Rik	1.60992	0.0800371
20733	Spint2	1.60713	0.0484212
12193	Zfp36l2	1.60705	0.0328624
93835	Amn	1.60682	0.0155506
171282	Acot4	1.60638	0.02212
19878	Rock2	1.60562	0.138836
22793	Zyx	1.60542	0.0250687
12751	Tpp1	1.60534	0.116004
11364	Acadm	1.60467	0.00146912
100134861	Gm44502	1.6045	0.273558
19025	Ctsa	1.60403	0.189622
75600	Calml4	1.60398	0.0579454
217882	Cep170b	1.60371	0.0763292
208266	Dot1l	1.60344	0.119042
100034726	Gm15772	1.60331	0.052916
72519	Tmem55a	1.60319	0.0492042
83382	Siglece	1.60303	0.00895861
58521	Eid1	1.603	0.00506739
245847	Amdhd2	1.60208	0.171208
59026	Huwe1	1.60206	0.197725
20055	Rps16	1.60205	0.0189866
108961	E2f8	1.60205	0.166852
74150	Slc35f5	1.60078	0.0424183
12070	Ngfrap1	1.60066	0.0299262
100043040	1110002L01Rik	1.60029	0.110727
18938	Ppp1r14b	1.59844	0.0291463
76527	Il34	1.59659	0.00313262
56693	Crtap	1.59467	0.00151994
328162	Trmt61a	1.59402	0.327679
13710	Elf3	1.59305	0.0128545
18733	Pirb	1.59258	0.01107
14964	H2-D1	1.59247	0.0656917
14688	Gnb1	1.59189	0.031414
107566	Arl2bp	1.59157	0.0559117
114128	Laptm4b	1.59047	0.155186
333182	Cox6b2	1.59026	0.00179958
73130	Tmed5	1.58964	0.00545342
14063	F2rl1	1.58921	0.00465325
50905	Il17rb	1.58912	0.0054745
15163	Hcls1	1.58908	0.0251821
56745	C1qtnf1	1.58853	0.000580291
67186	Rplp2	1.58792	0.0517246
17925	Myo9b	1.58764	0.10131
23959	Nt5e	1.58753	0.0650154
13681	Eif4a1	1.58748	0.039849
100127111	Snord22	1.58708	0.121743
15951	Ifi204	1.58704	0.00313214
14131	Fcgr3	1.587	0.0265954
230787	Themis2	1.58685	0.0191679
17916	Myo1f	1.58661	0.0148199
20503	Slc16a7	1.58606	0.0224023
21813	Tgfbr2	1.58603	0.0117006
74276	Cldnd2	1.58556	0.0754738
20491	Sla	1.58459	0.00388943
20612	Siglec1	1.58441	0.0829145
26384	Gnpda1	1.58408	0.00634605
70358	Steap1	1.58366	0.160332
56200	Ddx21	1.58254	0.179734
26362	Axl	1.58183	0.0939834
17087	Ly96	1.58147	0.0770772
68031	Rnf146	1.58093	0.305849
66861	Dnajc10	1.58054	0.00529848
71268	Lrrfip2	1.58027	0.0872072
69749	Epb41l4aos	1.57971	0.149029
105855	Nckap1l	1.57956	0.0214202
75985	Rab30	1.57947	0.306479
19264	Ptprc	1.57903	0.0583558
11964	Atp6v1a	1.57846	0.098636
268449	Rpl23a	1.5781	0.0248495
71751	Map3k13	1.57795	0.0231875
56016	Hebp2	1.5778	0.0219619
16543	Mdfic	1.57645	0.0400033
11658	Alcam	1.57622	0.00551827
233489	Picalm	1.57577	0.0181137
68549	Sgol2a	1.57491	0.106837
18753	Prkcd	1.57377	0.0087311
66447	Mgst3	1.57341	0.0430482
67300	Cltc	1.57318	0.0337615
98238	Lrrc59	1.57294	0.00514262
18102	Nme1	1.57267	0.00669538
68052	Rps13	1.57251	0.0552698
16669	Krt19	1.57233	0.0695425
14133	Fcna	1.57194	0.207898
57266	Cxcl14	1.57178	0.0425912
94185	Tnfrsf21	1.57166	0.0472664
320148	B430306N03Rik	1.57084	0.0223264
432466	Gm5424	1.57082	0.0051377
108911	Rcc2	1.57069	0.112619
17386	Mmp13	1.57002	0.000120878
319160	Hist1h4k	1.56966	0.054434
13506	Dsc2	1.56871	0.0283873
67134	Nop56	1.56736	0.200597
11757	Prdx3	1.56693	0.0293578
270106	Rpl13	1.56642	0.0391738
20810	Srm	1.56609	0.206934
387145	Mir126a	1.56567	0.111238
107769	Tm6sf1	1.56499	0.00577602
28071	Twistnb	1.56466	0.155929
66686	Dcbld1	1.56406	0.00435492
223593	E430025E21Rik	1.56396	0.148047
67160	Eef1g	1.5638	0.0915944
230514	Leprot	1.5637	0.000398666
11739	Slc25a4	1.56324	0.00179223
74754	Dhcr24	1.56291	0.0892558
22234	Ugcg	1.56289	0.0223719
19988	Rpl6	1.56265	0.0620267
244562	Abcc12	1.56249	0.153198
56463	Snd1	1.56211	0.0449258
216150	Cdc34	1.56195	0.04566
73124	Golim4	1.56192	0.227027
76894	Mettl15	1.56153	0.0654785
373852	4833422C13Rik	1.56152	0.0461419
12452	Ccng2	1.56066	0.00890511
233575	Pgap2	1.55962	0.14363
17248	Mdm4	1.55939	0.399313
117150	Pip4k2c	1.55938	0.0967797
319965	Cc2d1b	1.55897	0.109444
71693	Colec11	1.55857	0.028693
68480	Card19	1.55807	0.158543
52055	Rab11fip5	1.55793	0.115665
209027	Pycr1	1.55787	0.101422
13830	Stom	1.55728	0.00390539
12611	Cebpg	1.55561	0.0559563
22619	Siae	1.55533	0.0943089
218963	Gm1821	1.55476	0.0165737
14884	Gtf2h1	1.55476	0.0554905
67248	Rpl39	1.55461	0.045714
16777	Lamb1	1.55413	0.00511787
72415	Sgol1	1.55391	0.073238
17776	Mast2	1.55385	0.0402539
65019	Rpl23	1.55278	0.0778119
11861	Arl4a	1.55162	0.0914259
53608	Map3k6	1.55145	0.135214
14873	Gsto1	1.55125	0.164099
97130	C77080	1.55047	0.0512797
108089	Rnf144a	1.54903	0.0244318
73047	Camk2n2	1.54891	0.0181243
22154	Tubb5	1.54883	0.06417
320685	Dctd	1.54854	0.155517
18053	Ngfr	1.54823	0.0328926
11746	Anxa4	1.54809	0.0990722
21858	Timp2	1.54803	0.0112255
24110	Usp18	1.54787	0.184238
11630	Aim1	1.54727	0.0116392
50772	Mapk6	1.54724	0.148931
217303	Cd300a	1.54715	0.00306774
23790	Coro1c	1.54714	0.000716
20773	Sptlc2	1.54607	0.0801419
232413	Clec12a	1.5454	0.0114775
106572	Rab31	1.54538	0.0202764
72729	Cdc42se2	1.54537	0.0819176
11832	Aqp7	1.54459	0.0288382
73656	Ms4a6c	1.54358	0.0248982
58859	Efemp2	1.54326	0.00419235
22248	Unc119	1.54298	0.0718193
12506	Cd48	1.54274	0.0387456
56526	Sept6	1.54212	0.152514
18301	Fxyd5	1.54176	0.0017593
12464	Cct4	1.54163	0.113743
53378	Sdcbp	1.54042	0.000287283
218518	Marveld2	1.54019	0.00274853
50934	Slc7a8	1.53996	0.000171682
12722	Clca3a1	1.53995	0.048835
22631	Ywhaz	1.53981	0.25449
73723	Sh3bgrl3	1.53967	0.00716502
67628	Anp32b	1.53946	0.0467674
27984	Efhd2	1.53888	0.14189
246746	Cd300lf	1.53884	0.0109246
108927	Lhfp	1.53795	0.00458733
380863	Tmem171	1.53763	0.087555
16411	Itgax	1.53757	0.0124139
17769	Mthfr	1.53755	0.00699609
234396	Ankle1	1.53698	0.109096
19921	Rpl19	1.53692	0.0724304
71968	Wdr73	1.53683	0.191472
14766	Adgrg1	1.53505	0.203912
54610	Tbc1d8	1.53431	0.0741587
17691	Sik1	1.53412	0.0475418
100503670	Rpl5	1.53316	0.0984419
15528	Hspe1	1.53307	0.119682
73284	Ddit4l	1.53292	0.00254491
66614	Gpatch4	1.53267	0.157569
17390	Mmp2	1.53265	0.0292621
30924	Angptl3	1.53218	0.0577428
69639	Exosc8	1.53209	0.0224768
54170	Rragc	1.53195	0.0823347
19362	Rad51ap1	1.53133	0.0958207
100041546	Ly6c2	1.53129	0.0772905
17299	Mettl1	1.53103	0.124243
230379	Acer2	1.53084	0.034852
22608	Ybx1	1.52954	0.0738704
13629	Eef2	1.52926	0.132859
20115	Rps7	1.52922	0.0709137
75452	Ascc2	1.52921	0.137766
109129	Mmadhc	1.52911	0.0326086
14911	Thumpd3	1.52905	0.10794
14583	Gfpt1	1.52898	0.13952
17436	Me1	1.52848	0.0821471
286940	Flnb	1.52833	0.0585093
17131	Smad7	1.52748	0.0835012
13098	Cyp2c39	1.52747	0.031225
74192	Arpc5l	1.52737	0.113992
19296	Pvt1	1.52723	0.163615
17246	Mdm2	1.52716	0.0474074
13601	Ecm1	1.52671	0.00509837
56508	Rapgef4	1.52583	0.223489
11857	Arhgdib	1.52524	0.0188354
12261	C1qbp	1.5248	0.208665
18024	Nfe2l2	1.52374	0.0672885
69368	Wdfy1	1.52358	0.446326
19944	Rpl29	1.52355	0.0448145
13587	Ear2	1.52251	0.00250484
192201	Wfdc15b	1.52218	0.27252
60530	Fignl1	1.52197	0.0504028
380714	Rph3al	1.52126	0.0348283
217700	Acot6	1.52122	0.143941
69554	Klhdc2	1.52031	0.0589733
18792	Plau	1.52031	0.00528374
16952	Anxa1	1.52031	0.000980575
235036	Ppan	1.51982	0.202888
67177	Cdt1	1.51966	0.0442268
102626	Mapkapk3	1.51952	0.0518016
22417	Wnt4	1.51937	0.200918
72155	Cenpn	1.51924	0.0769973
14776	Gpx2	1.51867	0.0139042
52653	Nudcd2	1.51831	0.0120179
225870	Rin1	1.5183	0.162064
65114	Vps35	1.51804	0.0816844
20068	Rps17	1.51756	0.0742893
16785	Rpsa	1.51754	0.0722914
231086	Hadhb	1.51699	0.00191738
12540	Cdc42	1.51672	0.0376372
406217	Bex4	1.51654	0.0201552
100217443	Snord12	1.51652	0.341684
67938	Myl12b	1.51587	0.0205987
214523	Tmprss4	1.51563	0.0345214
16068	Il18bp	1.51546	0.0038951
234911	Mmp27	1.51525	0.0123114
71093	Atoh8	1.51521	0.114409
13244	Degs1	1.51434	0.0391497
14707	Gng5	1.51415	0.0236658
381903	Alg8	1.51352	0.0088118
56722	Litaf	1.51339	0.0106927
12315	Calm3	1.51323	0.00372411
70235	Poc1a	1.51294	0.147548
78558	Htra3	1.5117	0.0020379
68628	Fbxw9	1.51156	0.169874
73149	Clec4a3	1.51117	0.0758739
70123	2210013O21Rik	1.51047	0.0189524
14276	Folr2	1.50978	0.138228
74617	Scpep1	1.50933	0.0860652
226691	AI607873	1.50896	0.0228997
20364	Sepw1	1.50832	0.149175
20525	Slc2a1	1.5075	0.264751
76846	Rps9	1.50743	0.0733704
104732	4930427A07Rik	1.50741	0.0401737
16425	Itih2	1.50711	0.00592662
12757	Clta	1.50702	0.0581055
231474	Paqr3	1.5068	0.20671
218490	Btf3	1.50677	0.0789498
14860	Gsta4	1.50658	0.0137935
16541	Napsa	1.50652	0.00286181
71409	Fmnl2	1.50618	0.0332449
27370	Rps26	1.50555	0.0365649
14211	Smc2	1.50499	0.21764
20520	Slc22a5	1.50492	0.0529509
12517	Cd72	1.50492	0.00448907
20540	Slc7a7	1.50476	0.015374
207965	Vcpkmt	1.50441	0.0821749
12832	Col5a2	1.50425	0.00331189
107770	Tm6sf2	1.50416	0.0470247
14456	Gas6	1.50352	0.0154099
12042	Bcl10	1.50339	0.00848529
11886	Asah1	1.50336	0.175823
24100	Tpra1	1.50306	0.0664993
75317	Parpbp	1.50238	0.0793627
230861	Eif4g3	1.5023	0.134392
23880	Fyb	1.50142	0.0983074
12834	Col6a2	1.50139	0.0122876
279572	Tlr13	1.50136	0.00181711
12053	Bcl6	1.50134	0.447522
71111	Gpr39	1.50112	0.0403685
60599	Trp53inp1	1.50104	0.0267683
50917	Galns	1.50103	0.0200426
11972	Atp6v0d1	1.50051	0.0380967
78825	Desi2	1.50026	0.0432201
15937	Ier3	1.50022	0.0598882
Downregulated:
Gene_ID	Gene_Symbol	Fold_change	p_value
100041658	Mup7	-83.9968	0.00215717
15496	Hsd3b5	-68.6495	0.00186654
17840	Mup1	-64.8014	0.000141846
100039054	Mup12	-60.8739	7.46241e-05
321018	Serpina4-ps1	-54.3244	0.00723886
100039150	Mup15	-42.3374	5.94351e-05
100041687	Mup8	-35.8048	0.000112618
12686	Elovl3	-17.4323	0.0113948
100189605	Mup19	-17.2964	0.000823015
100039116	Mup14	-16.4861	0.000210648
667277	C1rb	-12.7542	0.137718
13096	Cyp2c37	-12.28	4.12385e-05
17841	Mup2	-11.8059	7.56426e-05
100038948	Mup9	-10.6692	0.000294242
100039206	Mup17	-10.4963	0.000327219
18742	Pitx3	-10.1864	0.000876366
100039089	Mup13	-9.63956	0.00014048
100048884	Mup18	-9.59377	0.0904681
381531	Mup21	-8.9477	0.0115832
13123	Cyp7b1	-8.20062	0.0085503
76971	Sult2a8	-7.85159	0.00508404
100039028	Mup11	-7.29816	0.060412
68054	Serpina12	-6.96181	0.00245346
668215	1500017E21Rik	-6.63367	0.0505236
20342	Selenbp2	-6.30014	0.0167914
404195	Cyp2c54	-6.10324	0.000447753
96935	Susd4	-6.09667	0.00153493
71754	Cyp2d40	-5.91961	0.0332635
373864	Col27a1	-5.62234	0.000570042
13909	Ces3b	-5.25877	0.0128267
68314	Hnf4aos	-4.87346	0.000827809
109901	Cela1	-4.73133	0.0129053
639769	Adh6-ps1	-4.68561	0.000746955
102060	Gadd45gip1	-4.63769	0.0326531
100043108	Cyp2c69	-4.54228	0.00769725
78252	Nxpe2	-4.39869	0.0131223
107141	Cyp2c50	-4.32835	0.00219483
100048885	Gm2083	-4.32591	0.00871277
21835	Thrsp	-4.30709	0.0473918
102465658	Mir7085	-4.28433	0.0187997
55927	Hes6	-4.28206	0.0339193
13370	Dio1	-4.25874	0.00625288
17842	Mup3	-4.24285	4.2387e-06
74318	Hopx	-4.19908	0.00127116
14164	Fgf1	-4.17445	0.0203504
212965	BC024386	-4.11292	0.069702
28248	Slco1a1	-4.10455	0.0032028
14605	Tsc22d3	-4.04323	0.00167583
402734	C730036E19Rik	-3.93965	0.0629985
620807	Mup6	-3.93749	0.000416901
69454	Clic3	-3.93207	0.0162607
72747	Ttc39c	-3.90211	0.0132647
69638	Enho	-3.89506	0.0998702
20276	Scnn1a	-3.89091	0.0154638
13099	Cyp2c40	-3.86874	0.0132931
20500	Slc13a2	-3.84517	0.00303334
380997	Cyp2d12	-3.83662	0.00510092
70024	Mcm10	-3.81059	0.0308555
381806	Gm10319	-3.79772	0.0693957
15493	Hsd3b2	-3.79507	0.0520245
100993	AW549542	-3.75694	0.00762965
241041	Gm4956	-3.68512	0.0854467
21807	Tsc22d1	-3.67149	0.0147082
71724	Aox3	-3.66722	0.0706575
100039008	Mup10	-3.6277	0.0021512
68444	Cyp2d13	-3.61561	0.0470551
16880	Lifr	-3.51705	0.036255
76432	2310001H17Rik	-3.50552	0.0238809
18585	Pde9a	-3.47839	0.0223304
17844	Mup5	-3.43081	1.22236e-05
12346	Car1	-3.39611	0.000391285
100039636	Atp6v0c-ps2	-3.3871	0.538288
77596	Adgrf1	-3.37636	0.0737448
71519	Cyp2u1	-3.37308	0.00104781
21664	Phlda1	-3.36405	0.0682336
434674	Slc22a28	-3.34344	0.10285
13105	Cyp2d9	-3.34086	0.0254113
71830	Pdilt	-3.27672	0.0215735
23957	Nr0b2	-3.27117	0.134048
107227	Macrod1	-3.21108	2.55744e-05
215929	Mfsd4b1	-3.20733	8.8211e-05
57429	Sult5a1	-3.20568	0.0191072
12352	Car5a	-3.19053	0.0310521
260299	Cadm4	-3.17554	0.00190339
234677	Ces4a	-3.17275	0.00559839
20220	Sap18	-3.15953	0.156876
627860	Cyp2d37-ps	-3.15322	0.133059
100503019	Gm16551	-3.12626	0.0167814
20704	Serpina1e	-3.12344	0.0904377
209176	Ido2	-3.11246	0.027408
13124	Cyp8b1	-3.10859	0.0188424
84112	Sucnr1	-3.04994	0.0342397
67528	Nudt7	-3.03236	0.00176546
622167	Gm12718	-3.0003	0.0331939
192136	Sugct	-2.99276	0.00881815
332110	Mapk15	-2.98539	0.000135687
170768	Pfkfb3	-2.98114	0.0738977
20720	Serpine2	-2.97675	0.0148383
27276	Plekhb1	-2.93184	0.0214395
54140	Avpr1a	-2.92936	0.00723319
380780	Serpina11	-2.92901	0.09129
68732	Lrrc16a	-2.9252	0.00970873
239038	Lrit2	-2.91012	0.0273035
20787	Srebf1	-2.90823	0.0310115
17263	Meg3	-2.90518	0.0126898
20981	Syt3	-2.90413	0.00476081
16658	Mafb	-2.89179	0.000773316
72016	1600002H07Rik	-2.89	0.0469769
75761	Apol7a	-2.86106	0.00956767
66425	Pcp4l1	-2.84028	0.00726417
20211	Saa4	-2.8143	0.0633833
16621	Klkb1	-2.81397	0.130408
233115	Dpy19l3	-2.77643	0.0440318
17836	Mug1	-2.759	0.0178327
226781	Slc30a10	-2.75828	0.0668837
227622	BC029214	-2.74415	0.00974453
16180	Il1rap	-2.74238	0.0504376
67426	Adck3	-2.74161	0.061489
100504628	Gm20319	-2.73573	0.0601793
246691	Prok1	-2.72737	0.00223008
23923	Aadat	-2.7234	0.00306129
319800	Slc22a30	-2.71224	0.0907666
72748	Hdhd3	-2.70534	0.0148845
11556	Adrb3	-2.70425	0.0109855
15379	Onecut1	-2.68434	0.251666
63828	Fn3k	-2.67275	0.0128491
93734	Mpv17l	-2.67043	0.00456645
64697	Keg1	-2.66943	0.146973
67470	Abcg8	-2.66825	0.119012
12724	Clcn2	-2.65559	0.0488359
53412	Ppp1r3c	-2.65253	0.0654101
170752	Bco2	-2.63449	0.0239499
232670	Tspan33	-2.63419	0.00184022
71907	Serpina9	-2.62726	0.0223931
66107	Wfdc21	-2.61427	0.0603809
105887	Ugt3a1	-2.61254	0.0646186
71564	Izumo4	-2.61217	0.0540241
244416	Ppp1r3b	-2.60544	0.00551469
27409	Abcg5	-2.60182	0.138881
15220	Foxq1	-2.59397	0.157253
17835	Mug-ps1	-2.59099	0.109389
20493	Slc10a1	-2.58371	0.0209999
102465565	Mir6936	-2.57616	0.0069197
78925	Srd5a1	-2.57191	0.0854289
239037	Lrit1	-2.56844	0.0762319
102465597	Mir6988	-2.56639	0.0261214
72962	Tymp	-2.54853	0.0140737
13190	Dct	-2.54728	0.00691537
80981	Arl4d	-2.54378	0.00219091
68369	0610031O16Rik	-2.53176	0.00383617
103844	Inca1	-2.51181	0.00142507
16840	Lect1	-2.51131	0.000698383
108114	Slc22a7	-2.49324	0.0290483
230103	Npr2	-2.49052	0.0249076
19049	Ppp1r1b	-2.48776	0.000389278
319929	A630076J17Rik	-2.47752	0.00437478
21877	Tk1	-2.47442	0.133967
20776	Tmie	-2.46783	0.0152521
107589	Mylk	-2.46655	0.00698335
75552	Paqr9	-2.45917	0.165136
101613	Nlrp6	-2.45272	0.11319
100126824	Sco2	-2.45041	0.00228437
14809	Grik5	-2.44957	0.00175186
70113	Odf3b	-2.44885	0.00149753
94071	Clec2h	-2.4468	0.0417976
407789	BC048644	-2.44591	0.0107154
21743	Inmt	-2.44451	0.0182923
56362	Sult1b1	-2.44287	0.0162648
100038566	Gm10658	-2.44114	0.0346071
16005	Igfals	-2.43909	0.0242434
12614	Celsr1	-2.43645	0.0164893
24001	Tiam2	-2.43621	0.0278405
58239	Dexi	-2.43284	0.00543096
71687	Tmem25	-2.42093	0.114272
71773	Ugt2b1	-2.41143	0.0133266
53972	Ngef	-2.39751	0.0436829
12763	Cmah	-2.39409	0.110517
15494	Hsd3b3	-2.39375	0.0400052
117591	Slc2a9	-2.39363	0.0392878
67226	Tmem19	-2.38381	0.0129482
14068	F7	-2.3805	0.0557942
67307	Pbld2	-2.37591	0.05825
15511	Hspa1b	-2.37555	0.00125905
67131	Acbd4	-2.37248	0.00354373
71661	0610005C13Rik	-2.35389	0.100882
11548	Adra1b	-2.34797	0.0840299
433940	Fam222a	-2.33432	0.0760497
52589	Ncald	-2.33327	0.138336
271278	BC024139	-2.33046	0.00542599
71132	Cabyr	-2.32999	0.0542438
75462	1700001C19Rik	-2.31932	0.00391591
102466823	Mir7240	-2.31819	0.00636432
75954	5033403H07Rik	-2.31547	0.015827
70377	Derl3	-2.31169	0.220613
108030	Lin7a	-2.31043	0.00677669
12355	Nr1i3	-2.30513	0.0230874
545123	Cyp2d11	-2.29333	0.0207833
77609	Ccdc151	-2.29266	0.00151149
319760	D130020L05Rik	-2.28828	0.0587256
21886	Tle2	-2.28476	0.0630951
545288	Cyp2c67	-2.28353	0.0300559
327956	Vmo1	-2.28141	0.0507791
16325	Inhbc	-2.27912	0.150319
14869	Gstp2	-2.27672	0.00668747
102022	Ces2a	-2.27231	0.0969041
231070	Insig1	-2.26982	0.146266
192156	Mvd	-2.26794	0.0243241
68680	Fitm1	-2.26731	0.0155055
277898	Slc15a5	-2.26139	0.000231755
20341	Selenbp1	-2.25515	0.00545654
100049710	Mir290a	-2.25366	0.0796059
319179	Hist1h2be	-2.25339	0.364651
105355	Slc17a3	-2.24774	0.0298135
217082	Hlf	-2.24226	0.0174769
245038	Dclk3	-2.23282	0.0573598
13609	S1pr1	-2.23128	0.0576181
67492	Zfand4	-2.22871	0.0830862
15112	Hao1	-2.22349	0.0975756
16529	Kcnk5	-2.22345	0.0259523
212503	Paox	-2.22137	0.0770178
107766	Haao	-2.22095	0.0562654
237387	Lrrc3	-2.21617	0.017173
67900	Mtfp1	-2.21061	0.0151164
15483	Hsd11b1	-2.20872	0.0148704
56318	Acpp	-2.20777	0.0175596
195531	Gm13152	-2.20631	0.00281811
13897	Ces1e	-2.20407	0.108945
100529076	Snord42a	-2.20117	0.0178287
14451	Gas1	-2.20063	0.0833216
18627	Per2	-2.1976	0.0100479
71768	Vwce	-2.19	0.028395
626578	Gbp10	-2.18249	0.0283379
67017	Fam210b	-2.17879	0.0731494
108153	Adamts7	-2.17568	0.00434226
11656	Alas2	-2.17519	0.145981
105387	Akr1c14	-2.17458	0.0223177
100316713	Mir1968	-2.17183	0.0026396
73332	Ccdc30	-2.16957	0.00930355
74478	Snx29	-2.16829	0.00103916
102465892	Mir8101	-2.1665	0.185721
109821	F11	-2.16361	0.0401614
19215	Ptgds	-2.15759	0.000179754
26459	Slc27a5	-2.15616	0.02699
641376	Tomm40l	-2.15615	0.0271844
94282	Sfxn5	-2.14823	0.00338903
56199	Abcb10	-2.14722	0.0151953
100042757	Gm4013	-2.146	0.0346613
28253	Slco1b2	-2.14165	0.00916459
70538	5730435O14Rik	-2.14082	0.00102142
12153	Bmp1	-2.14054	0.0684905
66443	Tnfaip8l1	-2.13906	0.0473818
16581	Kifc2	-2.13564	0.00759385
70300	Fuz	-2.13277	0.000485599
268822	Adck5	-2.13122	0.00875327
18209	Ntn3	-2.1308	0.0253456
66116	Nat8f1	-2.12939	0.0102303
268860	Abat	-2.12662	0.0987465
21752	Tert	-2.12387	0.00766479
71562	Afmid	-2.12261	0.0713849
20979	Syt1	-2.12111	0.00219653
109801	Glo1	-2.12085	0.0339971
100216537	Snord104	-2.12057	0.0267185
100043497	Nat8f7	-2.11419	0.0137072
384198	Fam47e	-2.11286	0.00727308
18569	Pdcd4	-2.1121	0.049262
11529	Adh7	-2.11169	0.0124525
16173	Il18	-2.10935	0.0913827
170459	Stard4	-2.1074	0.128938
70807	Arrdc2	-2.10578	0.00372105
108112	Eif4ebp3	-2.10397	0.157694
100504309	Toporsos	-2.10313	0.0303031
12279	C9	-2.10117	0.196481
243912	Hspb6	-2.09631	0.022691
73166	Tm7sf2	-2.09582	0.0883355
433022	Plcxd2	-2.09356	0.0535985
271944	C2cd4d	-2.09056	0.00344159
380712	Tlcd2	-2.08684	0.0958205
268534	Sntg2	-2.08303	0.000178481
16774	Lama3	-2.07821	5.68773e-06
28194	Apon	-2.07728	0.114974
100217469	Snord91a	-2.07629	0.0108699
329828	AI464131	-2.07389	0.0129199
64385	Cyp4f14	-2.07204	0.0819789
12319	Car8	-2.06985	0.00438077
30045	Dnajc12	-2.06593	0.20975
68526	Gpr155	-2.06305	0.0898002
235636	Rtp3	-2.06228	0.137767
74155	Errfi1	-2.06172	0.0316259
72168	Aifm3	-2.06141	7.24177e-05
100503816	Gm16548	-2.05753	0.0962293
493800	9330162012Rik	-2.05497	0.0370782
269589	Sytl1	-2.05295	0.00732395
71898	Apol9b	-2.04885	0.0551417
230101	Gba2	-2.04761	0.00257323
226105	Cyp2c70	-2.04676	0.023527
100041231	Gm3219	-2.04333	0.0669857
74032	Sdr42e1	-2.04197	0.0425298
233752	Insc	-2.04095	0.112314
15953	Ifi47	-2.0406	0.0549726
20425	Shmt1	-2.03511	0.048478
12606	Cebpa	-2.03386	0.0384439
218103	Slc17a2	-2.0328	0.0561634
14079	Fabp2	-2.0325	0.287314
13106	Cyp2e1	-2.03235	0.00724368
382053	Ces3a	-2.0321	0.0914867
77697	Mmab	-2.02934	0.0250887
100303647	AF357359	-2.02741	0.0435767
74519	Cyp2j9	-2.02415	0.067059
18703	Pigr	-2.02036	0.0551579
240327	Gm4951	-2.01882	0.11688
111175	Pecr	-2.01854	0.0264995
72333	Palld	-2.01513	0.0158535
56485	Slc2a5	-2.01353	0.00129715
26399	Map2k6	-2.01167	0.00258366
53867	Col5a3	-2.0078	0.168742
328258	Slc25a48	-2.00535	0.125373
54357	Epb41l4b	-2.00282	0.0290913
52670	Cpsf4l	-2.00269	0.00204384
170725	Capn8	-1.99998	0.0332104
54634	Magix	-1.99937	0.00763607
70061	Sdr9c7	-1.99759	0.0045606
21685	Tef	-1.99659	0.00249537
68041	Mid1ip1	-1.99604	0.0472578
100038714	Gm15401	-1.9949	0.00116554
223776	Selo	-1.99404	0.0291403
387141	Mir22	-1.99127	0.178107
12012	Baat	-1.98956	0.0536573
68352	Aspdh	-1.98882	0.0519534
18109	Mycn	-1.98165	2.27576e-05
226777	C130074G19Rik	-1.98031	0.0305237
67880	Dcxr	-1.98008	0.00237028
68285	C630043F03Rik	-1.97733	0.0193513
22377	Wbp1	-1.9766	0.0583562
67531	5730408K05Rik	-1.97458	0.183554
193740	Hspa1a	-1.97419	0.000485616
108654	Fam210a	-1.96892	0.0758001
71918	Zcchc24	-1.96822	0.0142596
13082	Cyp26a1	-1.9672	0.320615
15109	Hal	-1.96527	0.111695
72090	Entpd8	-1.96459	0.0502857
56738	Mocs1	-1.96129	0.0108756
13101	Cyp2d10	-1.96081	0.0024602
64705	Dpys	-1.9557	0.0609069
102465885	Mir8093	-1.95567	0.00381725
13138	Dag1	-1.95254	0.361075
13095	Cyp2c29	-1.95235	0.1745
68728	Trp53inp2	-1.94931	0.0573764
72243	1700012D01Rik	-1.94334	0.0655862
29873	Cspg5	-1.94275	0.0189249
320541	Slc35e2	-1.94216	0.0490985
232371	C1rl	-1.94166	0.0523837
213393	8430408G22Rik	-1.94129	0.0986693
15375	Foxa1	-1.93444	0.0242742
57385	P2ry4	-1.93366	0.0805634
320405	Cadps2	-1.93151	0.0153949
241877	Slc10a5	-1.92737	0.139584
100504586	Gm20300	-1.9255	0.0865777
78445	C330013E15Rik	-1.92391	0.0524954
74018	Als2	-1.92339	0.0340255
209692	Dhtkd1	-1.92306	0.0125976
71522	Ggt6	-1.92136	0.122818
16206	Lrig1	-1.92089	0.00757724
333883	Cd59b	-1.91962	0.00221249
15944	Irgm1	-1.91677	0.0271038
67905	Ppm1m	-1.91674	0.0227154
227545	Proser2	-1.91664	0.0516649
71137	Rfx4	-1.91447	0.00109937
50490	Nox4	-1.91263	0.0343713
72094	Ugt2a3	-1.91202	0.0728462
22021	Tpst1	-1.91074	0.0326994
20678	Sox5	-1.90766	0.00890816
170749	Mtmr4	-1.90673	0.0709092
17190	Mbd1	-1.90363	0.117075
72852	Mblac2	-1.90242	0.0404218
19125	Prodh	-1.90107	0.120973
68910	Zfp467	-1.89967	0.0311746
76642	1700113A16Rik	-1.89877	0.103275
20717	Serpina3m	-1.89822	0.104818
208777	Sned1	-1.89755	0.0114942
217140	Scrn2	-1.89749	0.0014967
22145	Tuba4a	-1.89728	0.115993
67826	Snap47	-1.89553	0.00782205
102866	Pls3	-1.89465	0.0576945
16912	Psmb9	-1.89351	0.0483636
67434	Ankrd33b	-1.89216	0.0233958
26876	Adh4	-1.89074	0.113641
68841	Lppos	-1.88917	0.0112508
14385	Slc37a4	-1.8872	0.0178759
14317	Ftcd	-1.88595	0.0414448
223649	Nrbp2	-1.88547	0.00384436
104158	Ces1d	-1.88443	0.00436647
14245	Lpin1	-1.88338	0.456348
79059	Nme3	-1.88268	0.0226482
66943	Pqlc1	-1.88038	0.0437641
15450	Lipc	-1.87999	0.00091815
433904	Ociad2	-1.87828	0.167742
75973	Ccdc162	-1.87648	0.0329017
74735	Trim14	-1.87529	0.0111311
69120	1810021B22Rik	-1.87482	0.00537357
66752	4933404O12Rik	-1.87266	0.000801854
66273	Aamdc	-1.87084	0.0475564
15957	Ifit1	-1.86575	0.0198788
11305	Abca2	-1.86466	0.00545286
18642	Pfkm	-1.86384	0.000631501
80861	Dhx58	-1.86355	0.0156261
228026	Pdk1	-1.85984	0.008426
102635087	Gm32511	-1.85871	0.000260833
20971	Sdc4	-1.85662	0.0735509
225115	Svil	-1.85656	0.0507439
98496	Pid1	-1.85581	0.00152836
98870	AI182371	-1.85484	0.0708781
70552	Lrrc56	-1.85479	0.00404391
66277	Klf15	-1.85431	0.0373484
101502	Hsd3b7	-1.85297	0.023915
69215	Sat2	-1.85192	0.0100091
52585	Dhrs1	-1.85114	0.033259
15486	Hsd17b2	-1.84752	0.00260953
69672	Txndc15	-1.84472	0.0286154
17475	Mpdz	-1.84456	0.000894871
100216533	Snord55	-1.84442	0.0033638
11727	Ang	-1.84373	0.202717
71670	Acy3	-1.84295	0.0143162
67432	Hoga1	-1.84267	0.00795976
100503969	1810008I18Rik	-1.84187	0.308985
70573	Tbccd1	-1.84172	0.00693433
66433	Chchd7	-1.84139	0.000337269
56794	Hacl1	-1.84052	0.135794
68789	Trmt61b	-1.84051	0.00955161
21834	Thrb	-1.83953	0.0445139
230558	C8a	-1.83717	0.166913
107375	Slc25a45	-1.83372	0.032185
20216	Acsm3	-1.83319	0.0319892
67303	3110045C21Rik	-1.83139	0.00793689
66039	Tmem254a	-1.83115	0.0386038
106639	Vmac	-1.83106	0.0358708
76516	2010001A14Rik	-1.83026	0.0473798
14426	Galnt4	-1.82987	5.48032e-05
233066	Syne4	-1.82857	0.00144306
102465555	Mir6921	-1.82805	0.199683
433406	Gm13363	-1.82654	0.535403
12504	Cd4	-1.82653	0.0332621
78779	Spata2l	-1.82635	0.113885
15586	Hyal1	-1.82633	0.0155061
11676	Aldoc	-1.8249	0.00776904
12667	Chrd	-1.82453	0.0331554
93694	Clec2d	-1.82419	0.0106577
66901	Proz	-1.82399	0.0892957
233799	Acsm2	-1.82392	0.000373949
110382	C8b	-1.82119	0.0906622
20661	Sort1	-1.82074	0.0162345
19165	Psen2	-1.82072	0.05102
105980075	Dpm1-adnp	-1.81938	0.221219
69379	C8g	-1.81823	0.0545879
76654	Upp2	-1.81744	0.18079
72634	Tdrkh	-1.8167	0.0141968
100504501	Gm20257	-1.8149	0.0448517
50702	Cfhr1	-1.80996	0.105488
56216	Stx1b	-1.80929	0.0183774
15376	Foxa2	-1.80921	0.163604
207742	Rnf43	-1.8088	0.0101135
19339	Rab3a	-1.80742	0.00480261
218476	Gcnt4	-1.80685	0.0212129
71302	Arhgap26	-1.80613	0.00142661
29869	Ulk2	-1.80562	0.00821324
170716	Cyp4f13	-1.80435	0.000512193
16145	Igtp	-1.80362	0.0629248
106200	Txndc11	-1.80271	0.0392482
104479	Ccdc117	-1.80137	0.000743181
223267	Ggact	-1.80131	0.0781011
14645	Glul	-1.80075	0.349891
69847	Wnk4	-1.80031	0.0129244
380912	Zfp395	-1.80016	0.121083
16548	Khk	-1.79905	0.00583015
67246	2810474O19Rik	-1.79893	0.0297074
67473	Slc47a1	-1.79447	0.0567078
12274	C6	-1.7938	0.0590736
20714	Serpina3k	-1.7933	0.0758254
638251	Sult2a7	-1.79274	0.100412
11615	Gm4737	-1.79269	0.00248575
72792	2810459M11Rik	-1.79259	0.0588401
12700	Cish	-1.79224	0.458493
66391	Zbtb11os1	-1.79211	0.0168895
13853	Epm2a	-1.79205	0.000178288
381110	Rmdn2	-1.79009	0.0129943
15130	Hbb-b2	-1.79003	0.160737
71706	Slc46a3	-1.79001	0.00819319
74023	Rd3	-1.78924	0.029622
223775	Pim3	-1.78741	0.039703
74182	Gpcpd1	-1.78729	0.0252601
13139	Dgka	-1.78718	0.00754955
207565	Camkk2	-1.7871	0.00517769
63959	Slc29a1	-1.78693	0.00106588
231630	Ficd	-1.78615	0.00261848
50767	Pnpla6	-1.7859	0.0200385
66222	Serpinb1a	-1.78372	0.0383991
231532	Arhgap24	-1.78239	0.0428
77032	Tstd3	-1.78215	0.0239764
73348	1700045H11Rik	-1.7817	0.000678344
107515	Lgr4	-1.78153	0.132273
100090	Zbtb48	-1.78078	0.0361417
19651	Rbl2	-1.77963	0.0633687
18028	Nfib	-1.77902	0.0418071
234669	Ces2b	-1.77809	0.0073964
12479	Cd1d1	-1.77732	0.049349
50935	St6galnac6	-1.77667	0.0628095
55980	Impa1	-1.77571	0.00172391
213649	Arhgef19	-1.77429	0.0240221
50776	Polg2	-1.77349	0.00797701
18979	Pon1	-1.77254	0.0648522
227731	Slc25a25	-1.77122	0.0986746
14370	Fzd8	-1.77116	0.0101071
382117	Tcaim	-1.77105	0.0854613
110902	Chrna2	-1.76976	0.0186773
73212	3110082I17Rik	-1.76729	0.00840601
19015	Ppard	-1.76688	0.232879
380674	Rdh18-ps	-1.76629	0.00389396
56441	Nat6	-1.76612	0.0293646
100039138	Gm2061	-1.76535	0.00444607
101488	Slco2b1	-1.76451	0.00346333
94226	S1pr5	-1.76383	0.0232413
111002	Marcksl1-ps4	-1.76346	0.209929
66400	Alkbh7	-1.76301	0.00142943
71375	Foxn3	-1.76235	0.00742722
75712	Tmem14a	-1.76163	0.00467443
19193	Pipox	-1.75985	0.0679909
14081	Acsl1	-1.75733	0.00646077
330657	Prss53	-1.75641	0.0316897
66885	Acadsb	-1.75575	0.0270176
171284	Timd2	-1.7557	0.0713752
76108	Rap2a	-1.755	8.02382e-05
71371	Arid5b	-1.75455	0.18605
27375	Tjp3	-1.75433	0.000189236
17837	Mug2	-1.75187	0.200782
14430	Galt	-1.75177	0.0347086
16554	Kif13b	-1.75157	0.0118481
22419	Wnt5b	-1.75059	0.00675435
66451	2610528J11Rik	-1.75008	0.0901394
57260	Ltb4r2	-1.74975	0.00318638
76866	Morn1	-1.74873	0.00105817
74159	Acbd5	-1.74861	0.0707314
102465621	Mir7027	-1.7472	0.0118522
54637	Praf2	-1.74695	0.0589688
102631757	LOC102631757	-1.74648	0.163212
17684	Cited2	-1.74557	0.0865173
102465611	Mir7011	-1.74527	0.157126
76573	Spatc1l	-1.74341	0.00232965
638988	Cyp2c53-ps	-1.74326	0.0163146
56376	Pdlim5	-1.74203	0.0603203
12176	Bnip3	-1.74179	0.0500316
213311	Fbxl21	-1.74145	0.0109548
259301	Leap2	-1.74069	0.00457798
73242	Atat1	-1.74029	0.0937234
116891	Derl2	-1.73984	0.0757492
223646	Naprt	-1.73916	0.065395
68961	Phkg2	-1.73892	0.0392823
67266	Fam69a	-1.73815	0.000362569
66112	Marc1	-1.73794	0.147325
103655	Sec14l4	-1.73678	0.130265
100559	Ugt2b38	-1.73671	0.0104857
13638	Efna3	-1.73561	0.0487868
69572	Mfsd3	-1.73528	0.000591611
237781	Mief2	-1.73348	0.00313918
13649	Egfr	-1.73333	0.061201
11611	Agxt	-1.73319	0.294535
100504549	AI463170	-1.73272	0.0112935
20811	Srms	-1.73269	0.017413
13850	Ephx2	-1.73075	0.000132758
56739	Rec8	-1.72877	0.017049
628308	Zfp970	-1.7284	0.145782
18207	Nthl1	-1.72757	0.0288968
338369	Tmem220	-1.72622	0.0185268
330406	B4galnt3	-1.72576	0.0035318
433938	Mn1	-1.72478	0.00997975
212326	Fam149a	-1.72461	0.0744777
100042166	Gm3704	-1.72424	0.182068
17855	Mvk	-1.72401	0.0669126
66654	Tex12	-1.72341	0.0329274
546071	Mast3	-1.72307	0.0108516
72599	Pdia5	-1.72262	0.116997
20962	Sycp3	-1.72126	0.00714202
216892	Spns2	-1.72099	0.00922099
71373	Prr16	-1.72053	0.0156375
212862	Chpt1	-1.71634	0.0517453
16424	Itih1	-1.71555	0.118551
68520	Zfyve21	-1.71508	0.142039
192231	Hexim1	-1.71497	0.0448574
102644	Oaf	-1.71448	0.148521
83379	Klb	-1.7129	0.0133446
52633	Nit2	-1.71212	0.0925564
667931	Gm8883	-1.71172	0.0203061
16768	Lag3	-1.71059	0.0232894
22445	Xlr3a	-1.70693	0.0666681
246154	Vasn	-1.70628	0.0597365
30805	Slc22a4	-1.70554	0.000947304
246221	Mpst	-1.70265	0.0713484
613258	A730017L22Rik	-1.70264	0.00421476
83704	Slc12a9	-1.70263	0.000379714
625018	C4a	-1.70226	0.0709738
107328	Trpt1	-1.70202	0.00396723
80733	Car15	-1.70135	0.0121026
68431	Fbxl15	-1.7007	0.00286783
80285	Parp9	-1.69913	0.0481156
69809	1810046K07Rik	-1.69907	0.152833
102465586	Mir6970	-1.69877	0.0512536
66496	Ppdpf	-1.69676	0.00222235
18027	Nfia	-1.69646	0.0371638
545551	BC021767	-1.69544	0.0292301
97998	Deptor	-1.69529	0.0190833
234564	Ces1f	-1.69501	0.0140964
14756	Gpld1	-1.69449	0.0204949
214253	Etnk2	-1.69447	0.0976985
67155	Smarca2	-1.69265	0.0206134
232493	Gys2	-1.69179	0.0140989
67329	1700018L02Rik	-1.69085	0.0224019
71774	Shroom1	-1.69025	0.00471508
58805	Mlxipl	-1.68934	0.000960797
20210	Saa3	-1.68871	0.0482689
319572	C730027H18Rik	-1.68815	0.206905
381148	Prob1	-1.68709	0.00407099
29811	Ndrg2	-1.68627	0.055989
107747	Aldh1l1	-1.68552	0.0349295
14377	G6pc	-1.68506	0.00362383
209558	Enpp3	-1.6837	0.138573
12509	Cd59a	-1.68287	0.0178059
14186	Fgfr4	-1.68263	0.182797
60440	Iigp1	-1.68204	0.116634
67998	Fam134c	-1.68168	0.256768
18551	Pcsk4	-1.68105	0.00944793
74637	Shpk	-1.68008	0.00214018
68126	Fahd2a	-1.67903	0.0297628
634650	Gbp11	-1.67765	0.124966
71746	Rgl3	-1.67687	0.000317145
72775	Fance	-1.67593	0.000206936
545156	Kalrn	-1.6758	5.97573e-05
100628625	Mir5100	-1.67334	0.13207
68465	Adipor2	-1.67195	0.0275399
19646	Rbbp4	-1.6718	0.0511855
23831	Car14	-1.67101	0.00778606
238130	Dock4	-1.67101	0.00900329
93692	Glrx	-1.67045	0.0403873
20301	Ccl27a	-1.66947	0.12275
12369	Casp7	-1.66899	0.0104531
52040	Ppp1r10	-1.66732	0.0539385
665596	Hist1h2bq	-1.66686	0.163937
235582	Glyctk	-1.66653	0.0811873
231903	Urad	-1.66573	0.0640677
20315	Cxcl12	-1.6648	0.157256
108958	Fam73b	-1.66312	0.0080984
18708	Pik3r1	-1.66259	0.191964
193838	Eme2	-1.66139	0.0100146
107350	AW112010	-1.66113	0.0711478
108156	Mthfd1	-1.66096	0.0490768
75744	Svip	-1.66078	0.0231752
68874	Klhdc9	-1.66066	0.00832105
224656	Zfp523	-1.66053	0.0724716
238037	BC068281	-1.65907	0.028197
208665	Akr1d1	-1.65902	0.140887
140792	Colec12	-1.65857	0.0359545
85308	Emc9	-1.65828	0.0789023
66568	Rwdd3	-1.65653	0.038346
53627	Porcn	-1.65545	0.0084244
16835	Ldlr	-1.65483	0.108762
72948	Tppp	-1.65479	0.0247503
277753	Cyp4a12a	-1.65392	0.0356756
230161	Acnat1	-1.65264	0.0667951
104816	Aspg	-1.65207	0.0726457
17295	Met	-1.64842	0.0060926
100861909	Gm21320	-1.64819	0.639715
75512	Gpx6	-1.64814	0.0562644
68929	Mospd3	-1.64687	0.0733992
66153	Fbxo36	-1.64553	0.0677485
229228	Nudt6	-1.64551	0.0324532
67475	Ero1lb	-1.64478	0.0708321
52837	Tmx4	-1.6431	0.0339616
622307	5830473C10Rik	-1.64289	0.060142
668253	Dleu2	-1.64287	0.0770137
104086	Cyp27a1	-1.64218	0.00148011
52588	Tspan14	-1.64172	0.223852
12036	Bcat2	-1.64154	0.120721
68128	Fam120aos	-1.64143	0.116186
18188	Nrtn	-1.64093	0.0135334
209011	Sirt7	-1.64049	0.00701111
100303746	Snora20	-1.64038	0.0887939
233899	Ccdc189	-1.63994	0.0455854
64339	Fndc4	-1.63961	0.00195903
66349	Atp5sl	-1.63919	0.0201118
16157	Il11ra1	-1.63872	0.089546
12480	Cd1d2	-1.63861	0.0991033
12212	Chic1	-1.63734	0.00496365
208638	Slc25a38	-1.6373	0.0426486
232714	Mgam	-1.63712	0.0791817
380705	Tmem102	-1.63642	0.0130885
66071	Ethe1	-1.63547	0.0118715
242484	D630039A03Rik	-1.63429	0.0656342
85031	Pla1a	-1.63417	0.00421606
320415	Gchfr	-1.63242	0.168093
68385	Tlcd1	-1.63064	0.197286
77113	Klhl2	-1.63009	0.00338305
338351	Akap17b	-1.62836	0.00182435
18803	Plcg1	-1.62744	0.00294382
23956	Neu2	-1.62689	0.000906182
72074	Anks4b	-1.62602	0.0140175
66255	Hsbp1l1	-1.62514	0.00634953
102465587	Mir6972	-1.62333	0.210713
15242	Hhex	-1.62222	0.102122
68180	Hyi	-1.62201	0.0221924
18186	Nrp1	-1.62135	2.78854e-05
58520	0610007P14Rik	-1.62086	0.116712
666532	Gm13139	-1.61992	0.0098847
11846	Arg1	-1.61964	0.254889
259302	Srgap3	-1.61921	0.0052636
100502825	Rpl37rt	-1.61909	0.401791
57275	Lenep	-1.61901	0.0230124
20703	Serpina1d	-1.616	0.107571
234684	Lrrc29	-1.61546	0.0237166
434178	Zfp141	-1.61519	0.01529
171543	Bmf	-1.61426	0.000548668
75745	Rian	-1.61424	0.0543503
72739	Zkscan3	-1.61401	0.0104659
227541	Camk1d	-1.61398	0.196403
235047	Zfp809	-1.61279	0.0754174
107173	Gpr137	-1.61278	0.0158446
50914	Olig1	-1.61196	0.136761
52065	Mfhas1	-1.61144	0.0156734
19123	Proc	-1.61104	0.0191264
56876	Nsmf	-1.61101	0.000733354
224273	Crybg3	-1.61078	0.00645813
67976	Trabd	-1.60981	0.0486036
18816	Serpinf2	-1.6086	0.172999
68922	Dnaic1	-1.60796	0.175769
214804	Syde2	-1.6078	0.0286877
69125	Cnot8	-1.60594	0.0385777
102465213	Mir6397	-1.60536	0.0921029
19885	Rorc	-1.60523	0.00151563
329554	Gm826	-1.605	0.0223421
68879	Prpf6	-1.60472	0.00623813
353504	Dio3os	-1.60446	0.0107077
21401	Tcea3	-1.60328	0.162324
214951	Rhbdl1	-1.60158	0.000531234
94175	Hrg	-1.6007	0.0626242
14218	Sh3pxd2a	-1.60035	0.0149804
407803	BC051226	-1.60014	0.00884039
231871	Daglb	-1.59997	0.00451247
140492	Kcnn2	-1.59966	0.124668
110095	Pygl	-1.5994	0.00621216
14287	Fpgs	-1.59893	0.0355128
170442	Bbox1	-1.59887	0.0585826
58809	Rnase4	-1.59828	0.370132
69066	1810010H24Rik	-1.59792	0.0110561
78889	Wsb1	-1.59778	0.156714
100503710	Gm5741	-1.59744	0.00956131
71891	Cdadc1	-1.59698	0.0330898
66268	Pigyl	-1.59636	0.0293898
100504714	Gm16793	-1.59603	0.0559857
14675	Gna14	-1.59582	0.00240194
622208	Gm6297	-1.59577	0.00131198
433752	AA415398	-1.5949	0.00822229
18576	Pde3b	-1.59488	0.114039
100102	Pcsk9	-1.59467	0.214225
26557	Homer2	-1.59441	0.092343
14585	Gfra1	-1.59321	0.356558
216874	Camta2	-1.5929	0.000397227
68591	Mocos	-1.59206	0.00773519
26456	Sema4g	-1.59203	0.0798705
[truncated: 241 more rows]

## Sheet: DEG in iWAT
Upregulated:
Gene_ID	Gene_Symbol	Fold_change	p_value
15129	Hbb-b1	74.3838	0.1849
100043813	Rps27rt	4.30698	0.442353
751865	Sap25	4.08331	0.205307
22227	Ucp1	4.0626	0.221278
235320	Zbtb16	3.72752	0.0836034
63954	Rbp7	3.44702	0.0135537
100039192	Tmem254c	3.36036	0.185591
20202	S100a9	3.15187	0.0555416
17207	Mcf2l	3.14348	0.00917326
237754	Btnl9	3.09385	0.00832929
328967	Arhgef37	2.97196	0.00690498
13076	Cyp1a1	2.81681	0.0658498
235493	Fam214a	2.81287	0.0449041
233103	4931406P16Rik	2.74047	0.0129392
217166	Nr1d1	2.70858	0.0505448
11657	Alb	2.68179	0.0234647
667277	C1rb	2.64018	0.472117
216961	Coro6	2.59422	0.00532873
621156	Apoo-ps	2.5891	0.378012
233813	Vwa3a	2.57177	0.0345973
77866	E130102H24Rik	2.55931	0.314103
16668	Krt18	2.53487	0.18514
12895	Cpt1b	2.52404	0.200324
15122	Hba-a1	2.49938	0.0962546
381974	Mrgprg	2.49378	0.102148
16891	Lipg	2.43534	0.00569004
27273	Pdk4	2.41639	0.00632327
17002	Ltf	2.40899	0.152798
14229	Fkbp5	2.36291	0.183913
11641	Akap2	2.34952	0.0902476
12686	Elovl3	2.33933	0.0540019
16819	Lcn2	2.32528	0.109933
12705	Cited1	2.30625	0.0793405
12865	Cox7a1	2.30076	0.264457
226251	Ablim1	2.29799	0.267633
58234	Shank3	2.29551	0.00913536
18534	Pck1	2.26949	0.0256626
208618	Etl4	2.26255	0.0297667
58909	Fam13a	2.25859	0.176465
381339	Tmem182	2.24543	0.0176096
224405	Cyyr1	2.24518	0.0359256
16478	Jund	2.22373	0.528308
244548	Elmod2	2.21417	0.0294616
21825	Thbs1	2.21384	0.0815627
387145	Mir126a	2.19185	0.0186783
20704	Serpina1e	2.1888	0.18813
227937	Pkp4	2.18372	0.0303006
15130	Hbb-b2	2.17659	0.127508
387163	Mir145a	2.17484	0.0148274
24056	Sh3bp5	2.16703	0.0674393
94242	Tinagl1	2.134	0.0340816
235435	Lctl	2.12679	0.159125
22371	Vwf	2.12259	0.00633036
21834	Thrb	2.1197	0.0130968
224792	Adgrf5	2.11787	0.0201819
20446	St6galnac2	2.1127	0.00879444
11656	Alas2	2.10372	0.0501166
232370	Clstn3	2.09596	0.321371
20672	Sox18	2.08986	0.00687473
20671	Sox17	2.08711	0.0201929
16691	Krt8	2.07716	0.163536
17248	Mdm4	2.07672	0.244214
52685	Cd300lg	2.0685	0.0194229
218877	Sema3g	2.05456	0.00827066
110257	Hba-a2	2.04459	0.127936
16924	Lnx1	2.0196	0.0181295
14254	Flt1	2.01567	0.0181286
12351	Car4	2.00131	0.012168
15901	Id1	1.99834	0.0821663
58250	Chst11	1.98782	0.00549391
231670	Fbxo21	1.98762	0.0212308
80880	Kank3	1.98484	0.0201924
223864	Rapgef3	1.98434	0.0594075
16669	Krt19	1.97981	0.231123
11826	Aqp1	1.97882	0.044294
230379	Acer2	1.97019	0.0263615
320204	Mettl20	1.96115	0.0631368
20201	S100a8	1.95803	0.146442
13120	Cyp4b1	1.95495	0.0106738
18132	Notch4	1.95081	0.025695
99571	Fgg	1.9488	0.152107
60363	Cldn15	1.94174	0.00110376
244418	D8Ertd82e	1.94165	0.00343939
20971	Sdc4	1.93893	0.177176
68371	Pbld1	1.93624	0.033169
26458	Slc27a2	1.93577	0.128017
17681	Msc	1.93461	0.13636
12994	Csn3	1.92504	0.201709
80885	Hcar2	1.91741	0.0457513
114774	Pawr	1.91501	0.0204939
237928	Phospho1	1.91149	0.0313178
11625	Ahsg	1.90814	0.194551
68487	Tmem140	1.90556	0.0489458
77590	Chst15	1.9048	0.0345742
14766	Adgrg1	1.90057	0.0173022
78754	Galnt15	1.89196	0.116564
74144	Robo4	1.8906	0.0184703
56448	Cyp2d22	1.88735	0.0304602
26903	Dysf	1.88043	0.000857927
234395	Ushbp1	1.8788	0.0250606
21386	Tbx3	1.86652	0.0370628
238871	Pde4d	1.86383	0.0449768
12683	Cidea	1.86219	0.248278
170757	Adgrl4	1.85459	0.00386602
14080	Fabp1	1.84894	0.20235
207728	Pde2a	1.83919	0.0187166
329910	Acot11	1.81957	0.278755
19263	Ptprb	1.8191	0.00305702
12741	Cldn5	1.81851	0.0175292
12869	Cox8b	1.81844	0.100015
71406	Spaar	1.81706	0.000198258
11540	Adora2a	1.8161	0.00600415
277414	Trp53i11	1.8161	0.0436104
23928	Lamc3	1.81455	0.00330097
100134861	Gm44502	1.81402	0.0543495
15483	Hsd11b1	1.81021	0.109036
228788	Ccm2l	1.8072	0.0078543
103172	Chchd10	1.80266	0.0874759
67647	4930523C07Rik	1.80068	0.0456889
104027	Synpo	1.79883	0.0109785
72630	Hspa12b	1.79358	0.00661338
17880	Myh11	1.79357	0.0215147
102465564	Mir6935	1.7891	0.105624
217944	Rapgef5	1.78669	0.0184059
52588	Tspan14	1.78602	0.203096
353187	Nr1d2	1.78345	0.096478
56349	Net1	1.78312	0.188834
16542	Kdr	1.78189	0.010801
14527	Gcgr	1.77996	0.0170006
319520	Dusp4	1.77889	0.0845528
11806	Apoa1	1.77878	0.196311
14538	Gcnt2	1.77653	0.014485
68453	Gpihbp1	1.77617	0.0183742
235636	Rtp3	1.77042	0.0036664
20965	Syn2	1.76874	0.0338838
16776	Lama5	1.76629	0.0232442
14219	Ctgf	1.76603	0.117746
67701	Wfdc2	1.76575	0.222672
106952	Arap3	1.76053	0.0352891
13609	S1pr1	1.75326	0.0373366
399603	Fam84b	1.75137	0.000897641
104816	Aspg	1.74676	0.152714
102465560	Mir6929	1.74459	0.0562189
235633	Als2cl	1.74424	0.00651169
56705	Ranbp9	1.74327	0.0605699
13138	Dag1	1.73851	0.46718
22361	Vnn1	1.73741	0.22935
18604	Pdk2	1.73509	0.0612238
12562	Cdh5	1.73096	0.0307991
18845	Plxna2	1.72617	0.00318297
333654	Ppp1r13l	1.72187	0.0270117
57276	Vsig2	1.72045	0.0782982
230784	Sesn2	1.71996	0.210233
11832	Aqp7	1.71885	0.0184865
171531	Mlph	1.71597	0.00597325
13170	Dbp	1.71507	0.393599
66112	Marc1	1.71315	0.404967
235283	Gramd1b	1.71118	0.0180534
268709	Fam107a	1.7077	0.125055
26457	Slc27a1	1.70691	0.142458
384783	Irs2	1.70591	0.250948
74202	Fblim1	1.70441	0.0730216
105450	Mmrn2	1.70343	0.00881048
17133	Maff	1.70235	0.00749834
53608	Map3k6	1.70064	0.107495
407831	Tmem204	1.70045	0.0894297
544817	Arhgap27	1.69936	0.0145895
223775	Pim3	1.69752	0.0917257
238803	Zfp366	1.6963	0.0113984
21859	Timp3	1.69082	0.064055
16493	Kcna5	1.68831	0.0015086
70984	4931406C07Rik	1.68611	0.0035632
104886	Rab15	1.68549	0.0209164
17075	Epcam	1.68529	0.236551
80797	Clca3a2	1.68401	0.204684
55990	Fmo2	1.68222	0.0257115
18436	P2rx1	1.68135	0.0104335
16007	Cyr61	1.68052	0.127178
19242	Ptn	1.67875	0.173643
233733	Galnt18	1.67799	0.0282497
16516	Kcnj15	1.67222	0.277907
23871	Ets1	1.67169	0.000820367
50997	Mpp2	1.67097	0.045056
16855	Lgals4	1.67074	0.119181
20646	Snrpn	1.67043	0.54152
353170	Txlng	1.66771	0.0177347
14184	Fgfr3	1.66706	0.0709893
13078	Cyp1b1	1.66611	0.0157244
11434	Acr	1.66564	0.000259684
319973	A630077J23Rik	1.66497	0.00684611
30049	Scd3	1.66469	0.114898
67603	Dusp6	1.66351	0.0351192
76419	Smkr-ps	1.65863	0.147477
104110	Adcy4	1.64645	0.0518616
69903	Rasip1	1.64637	0.0418471
17068	Ly6d	1.64481	0.29244
11807	Apoa2	1.64387	0.236072
20623	Snrk	1.64275	0.0253168
319197	Gpr4	1.64169	0.0106486
76219	Arxes1	1.64055	0.020922
50766	Crim1	1.6398	0.00382779
234404	Nxnl1	1.63576	0.0279511
53313	Atp2a3	1.63528	0.0132142
27387	Sh2d3c	1.63506	0.0279768
65962	Slc9a3r2	1.63496	0.0902568
16485	Kcna1	1.63387	0.0392027
228576	Mall	1.63199	0.00701016
76976	Arxes2	1.63026	0.0605357
20680	Sox7	1.62903	0.00917363
75905	4930578C19Rik	1.62901	0.00685013
380928	Lmo7	1.62715	0.0119064
74161	Ctcflos	1.62501	0.00810263
668303	Kif26a	1.62498	0.0144998
68952	Fam57b	1.61659	0.134223
16364	Irf4	1.61361	0.41507
100039781	Hrct1	1.61263	0.00324195
73316	Calr3	1.61118	0.0133858
17528	Mpz	1.61104	0.0632238
14066	F3	1.61084	0.0692102
19215	Ptgds	1.60849	0.0443058
664849	Gm7367	1.60754	0.42265
11536	Gpr182	1.60662	0.0391256
319229	Sctr	1.60641	0.159289
13805	Eng	1.60566	0.0491684
14077	Fabp3	1.60511	0.603727
13653	Egr1	1.60411	0.066656
16527	Kcnk3	1.60285	0.0853108
11814	Apoc3	1.60254	0.130876
16450	Jag2	1.6021	0.0289497
319682	D830026I12Rik	1.59882	0.0237297
56338	Txnip	1.59383	0.0952119
16403	Itga6	1.5907	0.0103494
102466785	Mir7005	1.58901	0.185216
75019	Rnase10	1.58896	0.211195
213945	Col28a1	1.58557	0.00373586
18128	Notch1	1.58494	0.0460026
22139	Ttr	1.58482	0.228299
16185	Il2rb	1.58453	0.0686459
381530	Mup20	1.58067	0.35283
272428	Acsm5	1.57758	0.155648
107526	Gimap4	1.57506	0.0303928
67547	Slc39a8	1.57468	0.0690103
15360	Hmgcs2	1.57345	0.00922449
109711	Actn1	1.5732	0.0316539
100705	Acacb	1.57201	0.0315872
12053	Bcl6	1.5714	0.296235
213783	Plekhg1	1.56997	0.0110654
69134	Fam25c	1.56995	0.146483
12797	Cnn1	1.56869	0.0113308
106326	Osbpl11	1.56744	0.0122978
170439	Elovl6	1.56574	0.576196
71624	4833411C07Rik	1.56315	0.121946
72275	2200002D01Rik	1.5626	0.0704073
13371	Dio2	1.56106	0.201814
110135	Fgb	1.56029	0.115054
15896	Icam2	1.56015	0.00745524
100038464	Gm15441	1.55807	0.0607157
170756	Slc8b1	1.55279	0.0959854
102632	Acad11	1.55225	0.00835849
72948	Tppp	1.55034	0.0718715
16400	Itga3	1.55	0.0466714
100217455	Snord49a	1.54999	0.0806886
17912	Myo1b	1.54874	0.0191068
17886	Myh9	1.54754	0.0235538
216505	Pik3ip1	1.5473	0.0824996
102371	Myzap	1.54673	0.0140535
17064	Cd93	1.54626	0.0867656
320152	4930412C18Rik	1.54367	0.0975873
108075	Ltbp4	1.54351	0.0480024
20393	Sgk1	1.54272	0.226262
100217442	Snora30	1.54251	0.0526828
69743	Casz1	1.54111	0.0171703
71093	Atoh8	1.54069	0.0251505
12722	Clca3a1	1.53699	0.0253234
70423	Tspan15	1.53642	0.0507913
240913	Adamts4	1.53525	0.0254768
225341	Lims2	1.53488	0.0389184
14681	Gnao1	1.53351	0.11437
194655	Klf11	1.53277	0.00586967
17001	Ltc4s	1.53242	0.00443814
103844	Inca1	1.53106	0.0524424
78412	3110062M04Rik	1.53033	0.298314
381217	Fam189a2	1.5302	0.0221544
19153	Prx	1.52889	0.0337061
269181	Mgat4a	1.52646	0.00388401
11425	Apoc4	1.52559	0.10024
17329	Cxcl9	1.52552	0.0380725
110385	Pde4c	1.52492	0.0221413
20249	Scd1	1.52458	0.281707
11443	Chrnb1	1.52432	0.00838331
18591	Pdgfb	1.52354	0.0604599
18054	Ngp	1.52348	0.210626
243374	Gimap8	1.52342	0.00103003
667055	Gm9992	1.52322	0.375757
140721	Caskin2	1.52273	0.0638519
27205	Podxl	1.52237	0.00876743
19250	Ptpn14	1.52189	0.0248286
72832	Crtac1	1.52111	0.135364
18230	Nxn	1.52063	0.00275551
237860	Ssh2	1.51753	0.037018
545261	Bvht	1.51636	0.0156454
19013	Ppara	1.51589	0.102298
67168	Lpar6	1.51572	0.0128444
69069	1810011H11Rik	1.51539	0.00843757
14199	Fhl1	1.51433	0.0180126
13819	Epas1	1.51369	0.0124798
27428	Shroom3	1.51282	0.0036149
21906	Otop1	1.51142	0.454267
384071	Slc25a34	1.51097	0.276717
232431	Gprc5a	1.51072	0.0816919
634731	Susd1	1.51054	0.241766
110595	Timp4	1.50884	0.0132077
98660	Atp1a2	1.50851	0.0100349
78849	B430010I23Rik	1.50649	0.431868
72055	Slc38a10	1.5063	0.0965031
13602	Sparcl1	1.50622	0.0355688
24108	Ubd	1.50527	0.230135
75104	Mmd2	1.50424	0.0402527
21345	Tagln	1.50296	0.0582476
100604	Lrrc8c	1.50285	0.0461545
208449	Sgms1	1.5013	0.0108772
106766	Stap2	1.50123	0.0040706
68800	Prr32	1.50082	0.48372
117198	Ivns1abp	1.50018	0.351408
Downregulated:
Gene_ID	Gene_Symbol	Fold_change	p_value
100189605	Mup19	-10.6744	0.0146241
57294	Rps27	-5.54933	0.419747
319192	Hist2h2aa2	-4.87991	0.396841
100503605	Hbb-bs	-4.76872	0.311912
666899	Gm12191	-3.44201	0.159064
16835	Ldlr	-3.03816	0.0108067
66039	Tmem254a	-2.7959	0.0585037
102466642	Mir6392	-2.70869	0.0721312
100039089	Mup13	-2.68087	0.104552
100039206	Mup17	-2.66648	0.223743
24136	Zeb2	-2.65006	0.0061744
19207	Ptch2	-2.60142	0.0134239
100039008	Mup10	-2.57469	0.108158
20307	Ccl8	-2.54077	0.0592002
22673	Zfp185	-2.51647	0.00594027
100038948	Mup9	-2.49452	0.116981
20860	Sult1e1	-2.47903	0.0650995
100048885	Gm2083	-2.47749	0.110733
16846	Lep	-2.45564	0.10584
68041	Mid1ip1	-2.30609	0.0525367
17841	Mup2	-2.29937	0.13987
83433	Trem2	-2.28899	0.289178
100039177	Mup16	-2.2369	0.269574
100039150	Mup15	-2.23139	0.130391
100039116	Mup14	-2.23133	0.173524
16158	Il11ra2	-2.2027	0.181911
100039054	Mup12	-2.12633	0.0999063
232413	Clec12a	-2.11526	0.0821544
17840	Mup1	-2.051	0.105957
19152	Prtn3	-2.04882	0.119677
102465892	Mir8101	-2.03404	0.328744
12700	Cish	-2.03124	0.459197
276829	Smtnl2	-2.01431	0.0571762
26399	Map2k6	-2.00483	0.127954
12580	Cdkn2c	-1.98867	0.0166928
23794	Adamts5	-1.98556	0.0128375
100041658	Mup7	-1.97729	0.142683
104383	Rcor2	-1.97508	0.0748403
330863	Trim67	-1.96588	0.0373825
15439	Hp	-1.9648	0.00517709
116939	Pnpla3	-1.95703	0.0826789
16069	Jchain	-1.95407	0.270913
27280	Phlda3	-1.94237	0.209106
15945	Cxcl10	-1.9299	0.0856307
74155	Errfi1	-1.91222	0.0791526
12305	Ddr1	-1.90265	0.0137139
56811	Dkk2	-1.90025	0.000712581
171180	Syt12	-1.88106	0.0432606
268595	D430019H16Rik	-1.87737	0.0168235
17769	Mthfr	-1.86604	0.0201765
14451	Gas1	-1.8606	0.00381951
317677	C1s2	-1.85832	0.382934
14172	Fgf18	-1.85168	0.0116628
74760	Rab3il1	-1.84733	0.0286336
17701	Msx1	-1.84128	0.00392904
214239	A430105I19Rik	-1.83726	0.0447301
170770	Bbc3	-1.83461	0.0148455
68939	Rasl11b	-1.82957	0.00280366
237847	Rtn4rl1	-1.82693	0.00883415
100034251	Wfdc17	-1.81714	0.190532
56437	Rrad	-1.81564	0.0468055
11801	Cd5l	-1.8114	0.459668
78925	Srd5a1	-1.79708	0.0071321
74039	Nfam1	-1.79689	0.056625
235293	Sc5d	-1.79564	0.115024
74511	Lrrc17	-1.78578	0.0186244
69810	Clec4b1	-1.78304	0.0532583
72748	Hdhd3	-1.77754	0.0218661
170779	Cd209d	-1.77626	0.0351494
12051	Bcl3	-1.75561	0.0255309
66107	Wfdc21	-1.7539	0.0179913
15117	Has2	-1.75124	0.00424966
13730	Emp1	-1.74429	0.0273753
70784	Rasl12	-1.74352	0.0720287
69674	Mif4gd	-1.74292	0.153913
211401	Mtss1	-1.74253	0.00147043
102626	Mapkapk3	-1.72851	0.113392
100042555	Gm13305	-1.71654	0.42265
18792	Plau	-1.71575	0.0246877
16005	Igfals	-1.70799	0.338035
70617	5730508B09Rik	-1.70226	0.0989227
71839	Osgin1	-1.70009	0.260344
331188	Zfp781	-1.70004	0.00304484
15959	Ifit3	-1.69681	0.167296
56471	Stmn4	-1.69657	0.0454399
13107	Cyp2f2	-1.69567	0.110295
16182	Il18r1	-1.69433	0.0180327
235041	Kank2	-1.69328	0.0283561
100038882	Isg15	-1.68985	0.217435
74205	Acsl3	-1.68839	0.00845241
77622	Apex2	-1.68754	0.00172277
19218	Ptger3	-1.68693	0.311469
16511	Kcnh2	-1.68404	0.345108
268515	Bahcc1	-1.68221	0.0406618
14017	Evi2a	-1.67752	0.0941465
192156	Mvd	-1.67499	0.323539
83490	Pik3ap1	-1.67184	0.177065
12767	Cxcr4	-1.66283	0.102753
74116	Pi16	-1.66275	0.00935576
20558	Slfn4	-1.66166	0.406108
67484	Eepd1	-1.65278	0.0698392
246316	Lgi2	-1.65091	0.0369223
68039	Nmb	-1.64992	0.0214436
100628599	Mir5130	-1.6475	0.408446
17084	Ly86	-1.64177	0.189292
666048	Trabd2b	-1.64153	0.199786
21939	Cd40	-1.63615	0.078629
27528	Nrep	-1.63577	0.0155267
11629	Aif1	-1.63495	0.130578
667370	Ifit3b	-1.63321	0.174076
102465759	Mir7651	-1.63243	0.00979112
22410	Wnt10b	-1.63087	0.00566711
215900	Fam26f	-1.63087	0.0720055
16878	Lif	-1.62902	0.00839498
102465609	Mir7007	-1.62836	0.196734
72309	Tmem158	-1.62774	0.0273328
70192	Cd209g	-1.62463	0.0785185
75677	Cldn22	-1.62306	0.175132
66815	Ccdc109b	-1.61905	0.102045
12579	Cdkn2b	-1.61873	0.0707126
207521	Dtx4	-1.617	0.112701
67393	Cxxc5	-1.61618	0.00264121
14276	Folr2	-1.61404	0.146988
14204	Il4i1	-1.61294	0.148124
16181	Il1rn	-1.61223	0.441641
625018	C4a	-1.61136	0.171599
271127	Adamts16	-1.6093	0.0268557
170786	Cd209a	-1.60913	0.0604939
231821	Adap1	-1.60897	0.342181
17079	Cd180	-1.60814	0.233472
16178	Il1r2	-1.60813	0.114186
211577	Mrgprf	-1.60707	0.0575543
12609	Cebpd	-1.6019	0.137138
19253	Ptpn18	-1.60154	0.0748985
27208	Snord33	-1.59891	0.188823
15365	Hmga2-ps1	-1.59879	0.0899777
12006	Axin2	-1.59257	0.092369
219257	Pcdh20	-1.58987	0.0076769
236312	Pyhin1	-1.58659	0.216702
17826	Fam89b	-1.58532	0.00971395
234311	Ddx60	-1.58472	0.018256
22117	Tst	-1.5828	0.0249846
230908	Tardbp	-1.57707	0.283599
244416	Ppp1r3b	-1.57519	0.407177
19277	Ptpro	-1.57498	0.0247742
102466992	Mir7041	-1.57301	0.196085
20787	Srebf1	-1.57232	0.00692037
14137	Fdft1	-1.57186	0.163644
100041687	Mup8	-1.57125	0.0468584
14129	Fcgr1	-1.57068	0.258467
22142	Tuba1a	-1.56936	0.237814
56336	B4galt5	-1.56753	0.0766431
14268	Fn1	-1.56598	0.145586
14127	Fcer1g	-1.56559	0.221021
381319	Batf3	-1.56333	0.0985027
13732	Emp3	-1.56278	0.157791
20555	Slfn1	-1.56215	0.190453
14373	G0s2	-1.56095	0.165009
16173	Il18	-1.56085	0.0353297
231655	Oasl1	-1.55979	0.235414
101488212	Gm21975	-1.55969	0.206604
68428	Steap3	-1.55909	0.0297104
16706	Ksr1	-1.55762	0.0250767
20204	Prrx2	-1.55748	0.161399
17312	Clec10a	-1.5562	0.175843
246727	Oas3	-1.55556	0.280114
192654	Pla2g15	-1.55466	0.0287446
14456	Gas6	-1.55408	0.119041
64380	Ms4a4c	-1.55165	0.402378
13449	Dok2	-1.54945	0.101269
20556	Slfn2	-1.54733	0.19124
26427	Creb3l1	-1.54722	0.012905
24047	Ccl19	-1.54705	0.0454293
246707	Emilin2	-1.5467	0.104188
19016	Pparg	-1.5451	0.0182749
21935	Tnfrsf17	-1.54498	0.0298513
11421	Ace	-1.5446	0.0834092
20210	Saa3	-1.54387	0.284439
22143	Tuba1b	-1.54313	0.163525
217364	Engase	-1.54134	0.0113649
103213	Traf3ip2	-1.54016	0.00147584
66859	Slc16a9	-1.53644	0.0900338
72433	Rab38	-1.5357	0.0849076
15442	Hpse	-1.53569	0.142558
74198	Dtx2	-1.53442	0.0445594
102466782	Mir6995	-1.53438	0.110992
12759	Clu	-1.53332	0.00739418
213436	Zcchc5	-1.53237	0.0221243
246154	Vasn	-1.53227	0.0779188
12977	Csf1	-1.53139	0.0184663
75710	Rbm12	-1.53137	0.0183912
68859	Smim1	-1.53045	0.0265997
56632	Sphk2	-1.53041	0.247717
66234	Msmo1	-1.53041	0.17629
12506	Cd48	-1.53039	0.160451
194590	Reps2	-1.52965	0.0728289
12514	Cd68	-1.52929	0.379683
64214	Rgs18	-1.52857	0.0777119
20375	Spi1	-1.52787	0.222643
21929	Tnfaip3	-1.52366	0.145083
104175	Sbk1	-1.52327	0.382156
677884	Pakap	-1.52262	0.0525009
230837	Asap3	-1.52173	0.0189668
70392	Asb12	-1.51913	0.341723
58203	Zbp1	-1.51882	0.207453
246177	Myo1g	-1.51732	0.188037
213054	Gabpb2	-1.51396	0.375288
12268	C4b	-1.5137	0.0577145
107527	Il1rl2	-1.51347	0.0705971
97761	Sgsm2	-1.51323	0.0174485
12772	Ccr2	-1.51191	0.230262
15170	Ptpn6	-1.50995	0.177766
24004	Rai2	-1.5095	0.0286349
69563	Mrln	-1.50876	0.0624578
18799	Plcd1	-1.50804	0.05901
22146	Tuba1c	-1.50777	0.122563
20716	Serpina3n	-1.50606	0.0388142
320078	Olfml2b	-1.50582	0.143029
71780	Isyna1	-1.50542	0.0170014
242939	Cpz	-1.50499	0.186666
56847	Aldh1a3	-1.50369	0.0518623
70445	Cd248	-1.5036	0.087983
231070	Insig1	-1.50339	0.0944825
68588	Cthrc1	-1.50335	0.520561
74145	F13a1	-1.50283	0.127677
231801	Agfg2	-1.50162	0.0410582
57262	Retnla	-1.5015	0.0880624
18030	Nfil3	-1.50122	0.0583989

## Sheet: DEG in GM
Upregulated:
Gene_ID	Gene_Symbol	Fold_change	p_value
100043813	Rps27rt	29.4598	0.180867
110257	Hba-a2	20.5449	0.174682
27273	Pdk4	4.46117	0.0370032
100039636	Atp6v0c-ps2	4.11608	0.426318
57875	Angptl4	3.39879	0.0129499
69065	Chac1	3.00488	0.161281
22229	Ucp3	2.86321	0.0356978
664849	Gm7367	2.74005	0.186214
66402	Sln	2.59701	0.159405
723954	Mir133a-2	2.54996	0.0166355
226251	Ablim1	2.48388	0.157396
17750	Mt2	2.45495	0.0584156
11910	Atf3	2.40925	0.251885
545490	Zfp973	2.30151	0.0161222
18124	Nr4a3	2.24919	0.133247
232174	Cyp26b1	2.06989	0.2586
15511	Hspa1b	2.06176	0.405513
170768	Pfkfb3	2.01333	0.0638583
100502825	Rpl37rt	2.00784	0.36638
193740	Hspa1a	2.00697	0.395014
17207	Mcf2l	1.96625	0.18454
70807	Arrdc2	1.95672	0.133471
171210	Acot2	1.927	0.0736588
13653	Egr1	1.89828	0.136856
107765	Ankrd1	1.87207	0.201613
20610	Sumo3	1.86287	0.121162
53608	Map3k6	1.85925	0.0741415
210321	BC048679	1.83951	0.127353
56338	Txnip	1.83464	0.0189617
56458	Foxo1	1.81059	0.0216679
226178	Wbp1l	1.8057	0.0590699
268709	Fam107a	1.79457	0.0311863
11464	Actc1	1.7923	0.120162
751518	Mir677	1.76221	0.0667417
140742	Sesn1	1.75436	0.0228823
102466787	Mir7014	1.74268	0.0107807
384071	Slc25a34	1.72834	0.0526422
20305	Ccl6	1.71947	0.0423979
268807	Klhl38	1.71644	0.105048
17748	Mt1	1.70431	0.100565
12351	Car4	1.69081	0.0481826
226695	Ifi205	1.69076	0.034219
71198	Otud1	1.68792	0.235619
387141	Mir22	1.6774	0.0404633
14264	Fmod	1.66915	0.0934799
57435	Plin4	1.65812	0.0702362
58207	Slc43a3	1.65652	0.0782433
26897	Acot1	1.65407	0.0891278
433766	Trim63	1.64303	0.15696
234797	6430548M08Rik	1.64053	0.030665
20229	Sat1	1.6348	0.086875
53311	Mybph	1.62917	0.10507
93677	Lmod2	1.62857	0.0396757
16007	Cyr61	1.62311	0.220038
22228	Ucp2	1.62219	0.0673386
78412	3110062M04Rik	1.62141	0.271244
22437	Xirp1	1.61914	0.178395
60599	Trp53inp1	1.61605	0.0416098
69994	Rsc1a1	1.61538	0.290101
216198	Tcp11l2	1.61401	0.108624
723896	Mir324	1.60565	0.14087
14775	Gpx1	1.60186	0.343431
574437	Xlr3b	1.5995	0.117339
22436	Xdh	1.59678	0.045227
74574	Lvrn	1.59451	0.103017
12894	Cpt1a	1.59254	0.0143523
235320	Zbtb16	1.58911	0.201824
12457	Noct	1.5848	0.0652186
226691	AI607873	1.58348	0.0438163
20975	Synj2	1.57646	0.108619
320440	9530091C08Rik	1.565	0.158969
104366	Snora64	1.56021	0.0389794
235283	Gramd1b	1.55538	0.0505233
654812	Angptl7	1.55349	0.343853
387247	Mirlet7d	1.55143	0.136618
66968	Plin5	1.54837	0.00930185
666907	Ms4a4a	1.5415	0.00378593
23893	Grem2	1.54064	0.059942
230379	Acer2	1.53592	0.0491249
78754	Galnt15	1.53538	0.024391
268903	Nrip1	1.53239	0.0146231
11815	Apod	1.53144	0.069725
16924	Lnx1	1.52915	0.215384
50706	Postn	1.52794	0.026727
13197	Gadd45a	1.52732	0.0587648
102465622	Mir7028	1.52317	0.00468498
20692	Sparc	1.52305	0.0974583
12643	Chad	1.51967	0.249909
15951	Ifi204	1.51835	0.0522237
227937	Pkp4	1.50571	0.0658196
20677	Sox4	1.50319	0.168333
15939	Ier5	1.50143	0.0631374
100499530	Mir1906-2	1.50072	0.00742865
Downregulated:
Gene_ID	Gene_Symbol	Fold_change	p_value
57294	Rps27	-26.5699	0.178722
100041658	Mup7	-11.0954	0.0996828
66610	Abi3	-9.10834	0.163805
100048885	Gm2083	-8.98689	0.175194
100039116	Mup14	-6.78334	0.10749
20704	Serpina1e	-6.51911	0.146373
17842	Mup3	-6.04	0.133106
100039089	Mup13	-5.04778	0.0919827
20714	Serpina3k	-4.61982	0.20329
17840	Mup1	-4.55058	0.121529
100039150	Mup15	-4.41233	0.131827
15122	Hba-a1	-4.08012	0.313602
100039054	Mup12	-4.02458	0.140223
381530	Mup20	-3.58717	0.222682
20702	Serpina1c	-3.57993	0.235983
100039008	Mup10	-3.43559	0.110756
20703	Serpina1d	-3.07095	0.209238
14373	G0s2	-3.0431	0.0399806
11806	Apoa1	-3.01543	0.29373
20700	Serpina1a	-3.00275	0.247467
12116	Bhmt	-2.78761	0.227084
20701	Serpina1b	-2.76402	0.290508
17836	Mug1	-2.76259	0.159883
11657	Alb	-2.70065	0.35642
381531	Mup21	-2.65332	0.152067
382053	Ces3a	-2.60618	0.192526
11807	Apoa2	-2.5998	0.368121
11984	Atp6v0c	-2.59214	0.44695
13884	Ces1c	-2.54966	0.189892
100189605	Mup19	-2.54091	0.120757
100038948	Mup9	-2.4891	0.108017
14080	Fabp1	-2.48636	0.37654
13105	Cyp2d9	-2.46893	0.167663
11812	Apoc1	-2.42257	0.218162
100861909	Gm21320	-2.42118	0.266111
102465172	Mir6338	-2.37672	0.0694447
15445	Hpd	-2.3498	0.223037
100039206	Mup17	-2.31635	0.305771
110135	Fgb	-2.26216	0.307776
22139	Ttr	-2.22152	0.378831
11287	Pzp	-2.20612	0.229774
99571	Fgg	-2.18879	0.312229
100499514	Mir2861	-2.1188	0.0496346
66589	Ube2v1	-2.08082	0.19014
17927	Myod1	-2.06422	0.058668
20342	Selenbp2	-2.0233	0.192403
14161	Fga	-2.01635	0.306965
18815	Plg	-2.01565	0.24021
100039177	Mup16	-2.00974	0.228958
14599	Gh	-2.00933	0.315791
11905	Serpinc1	-1.97025	0.223874
54150	Rdh7	-1.97024	0.212451
63953	Dusp10	-1.96666	0.186921
234724	Tat	-1.96106	0.274228
621156	Apoo-ps	-1.94164	0.436896
27280	Phlda3	-1.92884	0.219433
56720	Tdo2	-1.91771	0.231071
227231	Cps1	-1.91485	0.256323
11818	Apoh	-1.88876	0.267733
13107	Cyp2f2	-1.8638	0.12648
100041687	Mup8	-1.83187	0.198569
11699	Ambp	-1.82424	0.359459
15439	Hp	-1.81842	0.181118
230163	Aldob	-1.80806	0.376228
217198	Plekhh3	-1.80681	0.0317651
13101	Cyp2d10	-1.79752	0.219082
11425	Apoc4	-1.79642	0.366089
16644	Kng1	-1.78417	0.265735
11846	Arg1	-1.77165	0.293448
12686	Elovl3	-1.75736	0.164486
100048884	Mup18	-1.75668	0.42265
18816	Serpinf2	-1.74724	0.25076
12007	Azgp1	-1.74519	0.357501
74843	Mss51	-1.74286	0.161381
83702	Akr1c6	-1.72743	0.255353
276829	Smtnl2	-1.7234	0.0796171
107141	Cyp2c50	-1.71188	0.159413
238564	Mylk4	-1.71171	0.0922539
15007	H2-Q10	-1.7108	0.31247
18478	Pah	-1.71015	0.193549
12700	Cish	-1.70969	0.446156
382384	Odf3l2	-1.70961	0.331294
26459	Slc27a5	-1.70178	0.223317
13095	Cyp2c29	-1.68412	0.251813
74184	2310065F04Rik	-1.68224	0.413207
382571	Kcnf1	-1.68177	0.136222
14473	Gc	-1.67744	0.496498
78102	8430426J06Rik	-1.67676	0.235373
26458	Slc27a2	-1.67211	0.263747
17841	Mup2	-1.67209	0.453238
79362	Bhlhe41	-1.67109	0.00132368
16598	Klf2	-1.662	0.0026467
11814	Apoc3	-1.66146	0.426884
192653	Ttc36	-1.65285	0.14575
19662	Rbp4	-1.6496	0.418175
12583	Cdo1	-1.64366	0.389697
14181	Fgfbp1	-1.64263	0.462952
76279	Cyp2d26	-1.64108	0.241906
67393	Cxxc5	-1.63667	0.0539076
381836	Sbk2	-1.63119	0.279575
13909	Ces3b	-1.63042	0.213924
13077	Cyp1a2	-1.62778	0.195162
14711	Gnmt	-1.62722	0.349308
71724	Aox3	-1.62665	0.213006
11720	Mat1a	-1.61387	0.248925
76971	Sult2a8	-1.60722	0.202282
14061	F2	-1.60391	0.346531
79221	Hdac9	-1.60363	0.0900313
12029	Bcl6b	-1.60078	0.0729856
19733	Rgn	-1.59025	0.286038
230810	Slc30a2	-1.58846	0.174188
102466238	Mir7673	-1.58666	0.096963
57915	Tbc1d1	-1.58322	0.0605993
11625	Ahsg	-1.5806	0.54246
22262	Uox	-1.57955	0.373918
73598	1700001O22Rik	-1.57925	0.241563
18703	Pigr	-1.57662	0.191967
13085	Cyp2a12	-1.5674	0.231193
19123	Proc	-1.56723	0.302718
66107	Wfdc21	-1.56425	0.281205
68041	Mid1ip1	-1.56391	0.0293885
20717	Serpina3m	-1.56182	0.162295
71773	Ugt2b1	-1.56107	0.171511
67758	Aadac	-1.55896	0.251862
226105	Cyp2c70	-1.55538	0.271401
14377	G6pc	-1.55527	0.198079
207911	Mchr1	-1.55526	0.18542
18263	Odc1	-1.54317	0.381721
239217	Kctd12	-1.54247	0.42265
94175	Hrg	-1.54178	0.299104
102465626	Mir7035	-1.54126	0.0163548
12279	C9	-1.53905	0.256214
14121	Fbp1	-1.53585	0.259026
212965	BC024386	-1.53484	0.228821
15458	Hpx	-1.53302	0.534268
22041	Trf	-1.52777	0.377877
105447647	Munc	-1.5273	0.106148
22238	Ugt2b5	-1.52574	0.300015
230558	C8a	-1.52354	0.178027
102635783	Gm11266	-1.52167	0.0641222
16427	Itih4	-1.52058	0.287851
98870	AI182371	-1.5179	0.192289
432466	Gm5424	-1.51783	0.477819
12836	Col7a1	-1.51527	0.296673
76933	Ifi27l2a	-1.51283	0.607705
14618	Gjb1	-1.51018	0.260636
100217427	Snord52	-1.50666	0.244672

## Sheet: DEG in Hypo
Upregulated:
Gene_ID	Gene_Symbol	Fold_change	p_value
11984	Atp6v0c	11.7585	0.18415
14599	Gh	9.23403	0.0422711
19109	Prl	5.68105	0.0846296
19281	Ptprt	3.45998	0.2116
12640	Cga	2.77904	0.20781
235320	Zbtb16	2.77555	0.00995315
102465892	Mir8101	2.43038	0.358448
16819	Lcn2	2.41466	0.060743
241638	Lzts3	2.25917	0.206882
23965	Tenm3	2.23414	0.179991
16561	Kif1b	2.10543	0.479435
330627	Trim66	2.04832	0.235422
66511	Chtop	1.9978	0.108291
53417	Hif3a	1.99654	0.0433414
77866	E130102H24Rik	1.94451	0.418811
22353	Vip	1.92617	0.182815
269181	Mgat4a	1.9164	0.178266
18843	Bpifa1	1.91286	0.187605
100217433	Snord88a	1.856	0.166403
57435	Plin4	1.83762	0.100153
432731	Zscan26	1.81566	0.428645
83602	Gtf2a1	1.77492	0.375778
226251	Ablim1	1.76659	0.429014
57875	Angptl4	1.74452	0.009782
105980075	Dpm1-adnp	1.72018	0.134839
20274	Scn9a	1.71461	0.28288
72961	Slc17a7	1.71113	0.409304
22094	Tshb	1.69946	0.0650617
67701	Wfdc2	1.69529	0.154998
12918	Crh	1.6776	0.139071
20541	Slc8a1	1.64989	0.47867
19056	Ppp3cb	1.60857	0.222666
193813	Mcfd2	1.6016	0.421065
243548	Prickle2	1.58128	0.394483
15228	Foxg1	1.5707	0.499935
16866	Lhb	1.56908	0.0388797
102466783	Mir7000	1.5679	0.0640976
266692	Cpne1	1.56707	0.201972
15460	Hr	1.56582	0.0818497
14229	Fkbp5	1.51974	0.0755815
100039192	Tmem254c	1.51339	0.48156
207227	Stxbp5l	1.51249	0.581304
17289	Mertk	1.50969	0.0273146
53608	Map3k6	1.50824	0.0761119
723880	Mir540	1.50079	0.238889
Downregulated:
Gene_ID	Gene_Symbol	Fold_change	p_value
100039636	Atp6v0c-ps2	-65.4537	0.184356
241915	Phc3	-3.33884	0.186271
102436	Lars2	-2.77816	0.181433
15531	Ndst1	-2.57346	0.155517
72046	Urgcp	-2.3595	0.172711
666899	Gm12191	-2.30302	0.261894
93898	Cers1	-2.18775	0.389364
66610	Abi3	-2.17734	4.63741e-05
74480	Samd4	-2.11518	0.00138572
330286	D630045J12Rik	-2.05632	0.0433669
15122	Hba-a1	-2.0425	0.266302
64945	Cldn12	-1.9861	0.184905
11540	Adora2a	-1.9385	0.267652
100048885	Gm2083	-1.92918	0.42265
100041658	Mup7	-1.90938	0.44963
20704	Serpina1e	-1.9017	0.474001
18222	Numb	-1.88605	0.078372
100503605	Hbb-bs	-1.86375	0.172389
17842	Mup3	-1.8508	0.443939
15130	Hbb-b2	-1.84815	0.189971
22631	Ywhaz	-1.83401	0.188806
14080	Fabp1	-1.80344	0.443023
20714	Serpina3k	-1.78894	0.452579
102466771	Mir6948	-1.77985	0.00318472
100039028	Mup11	-1.77792	0.437238
71069	Stox2	-1.74522	0.50464
102465767	Mir7662	-1.74395	0.0935651
100040048	Ccl27b	-1.73573	0.109132
210801	Unc5d	-1.7173	0.47126
50789	Fbxl3	-1.71304	0.243458
320705	Bend6	-1.71167	0.232497
100316700	Mir1949	-1.70973	0.0198102
11829	Aqp4	-1.69655	0.378216
14219	Ctgf	-1.6563	0.0667418
68713	Ifitm1	-1.64218	0.211604
100316713	Mir1968	-1.63217	0.0235504
51960	Kctd18	-1.60931	0.122579
19049	Ppp1r1b	-1.60333	0.331794
17840	Mup1	-1.60008	0.42265
105242658	Hotairm1	-1.60002	0.0374981
14281	Fos	-1.59713	0.00346009
100039150	Mup15	-1.59362	0.42265
11758	Prdx6	-1.59255	0.229569
18720	Pip5k1a	-1.5866	0.000715514
18708	Pik3r1	-1.58552	0.573464
433406	Gm13363	-1.57633	0.634036
110257	Hba-a2	-1.57389	0.223521
14403	Gabrd	-1.57303	0.400158
232174	Cyp26b1	-1.57125	0.127268
11806	Apoa1	-1.57003	0.535791
269702	Mphosph9	-1.56319	0.399532
100039089	Mup13	-1.56249	0.42265
23964	Tenm2	-1.55707	0.2311
102465594	Mir6984	-1.55653	0.0713544
22764	Zfx	-1.55571	0.406781
100039054	Mup12	-1.54805	0.42265
16337	Insr	-1.54391	0.475962
15370	Nr4a1	-1.5333	0.00245314
623503	Prlh	-1.5308	0.257738
12785	Cnbp	-1.53006	0.334203
20702	Serpina1c	-1.52737	0.497326
57785	Rangrf	-1.52734	0.00877779
751524	Mir496a	-1.52002	0.152147
72289	Malat1	-1.50765	0.147645
100039116	Mup14	-1.502	0.42265
20701	Serpina1b	-1.50012	0.404223
