# Supplementary material for: Differential roles of GDF15 and FGF21 in systemic metabolic adaptation to the mitochondrial integrated stress response
Source: iScience. 2021 Feb 12;24(3):102181. doi: 10.1016/j.isci.2021.102181 (PMC7920832; doi:10.1016/j.isci.2021.102181)
Supplement: Table S3. Functional annotation, related to Figure 4 and S4 [file mmc3.xlsx]

## Sheet: in Liver
Functional Annotation Chart in liver
Upregulated:
Category	Term	Count	%	PValue	Genes	List Total	Pop Hits	Pop Total	Fold Enrichment	Bonferroni	Benjamini	FDR
KEGG_PATHWAY	mmu01100:Metabolic pathways	52	11.6071	0.00205562	666168, 50790, 66681, 15211, 270685, 14854, 11674, 109857, 29858, 74551, 26897, 13086, 13087, 11984, 13088, 12660, 26358, 241452, 17161, 394434, 236539, 227620, 13112, 11997, 12862, 237928, 13117, 20135, 13119, 13094, 242341, 110078, 11966, 51797, 20229, 17768, 66350, 56454, 231510, 20975, 72535, 107272, 27053, 171210, 11647, 22235, 72082, 232174, 269951, 50784, 74147, 13074	210	1278	7720	1.49579	0.358836	0.048186	2.57783
KEGG_PATHWAY	mmu04010:MAPK signaling pathway	19	4.24107	0.000162151	12475, 16478, 17869, 14281, 26921, 17873, 72349, 18212, 56636, 13198, 13197, 16476, 240672, 19698, 17346, 319520, 16765, 15507, 18590	210	253	7720	2.76078	0.0344212	0.00698103	0.205604
KEGG_PATHWAY	mmu04110:Cell cycle	17	3.79464	1.93045e-07	17869, 12236, 56150, 17873, 18817, 12442, 107995, 12443, 13197, 12428, 22137, 268930, 22629, 12534, 27214, 12575, 268697	210	124	7720	5.03994	4.16969e-05	4.16969e-05	0.000245009
KEGG_PATHWAY	mmu00830:Retinol metabolism	13	2.90179	4.29064e-06	666168, 394434, 26358, 241452, 13086, 13112, 13087, 13088, 232174, 72082, 13117, 13119, 13094	210	89	7720	5.36972	0.000926352	0.000463283	0.00544546
KEGG_PATHWAY	mmu04145:Phagosome	12	2.67857	0.00750071	11966, 12475, 17167, 11465, 12491, 242341, 16414, 11984, 56644, 67951, 53857, 13039	210	174	7720	2.5353	0.803336	0.102747	9.11328
Downregulated:
Category	Term	Count	%	PValue	Genes	List Total	Pop Hits	Pop Total	Fold Enrichment	Bonferroni	Benjamini	FDR
KEGG_PATHWAY	mmu01100:Metabolic pathways	34	10.6918	0.000430978	71724, 107766, 71773, 107141, 11656, 404195, 13897, 230101, 15483, 192156, 15112, 77697, 13124, 23923, 13106, 226105, 73166, 72962, 268860, 21877, 20425, 11529, 209176, 26459, 71519, 74519, 71562, 64385, 13099, 15493, 19215, 13190, 13096, 15496	113	1278	7720	1.81755	0.0630184	0.00810344	0.514036
KEGG_PATHWAY	mmu00140:Steroid hormone biosynthesis	16	5.03145	1.12735e-12	71754, 71773, 107141, 404195, 545123, 13099, 15493, 15483, 78925, 380997, 13096, 13106, 15496, 13105, 13123, 226105	113	87	7720	12.5643	1.70225e-10	1.70225e-10	1.34776e-09
KEGG_PATHWAY	mmu00590:Arachidonic acid metabolism	10	3.14465	4.97016e-06	404195, 74519, 64385, 13099, 19215, 107141, 13096, 71519, 13106, 226105	113	89	7720	7.67625	0.000750214	0.000375177	0.00594185
KEGG_PATHWAY	mmu05204:Chemical carcinogenesis	10	3.14465	6.55132e-06	404195, 14869, 71773, 13099, 15483, 107141, 11529, 13096, 13106, 226105	113	92	7720	7.42593	0.000988763	0.000329696	0.00783207
KEGG_PATHWAY	mmu04726:Serotonergic synapse	10	3.14465	0.000118061	71754, 404195, 74519, 545123, 13099, 107141, 380997, 13096, 226105, 13105	113	132	7720	5.17565	0.0176702	0.00296696	0.141055

## Sheet: in iWAT
Functional Annotation Chart in iWAT
Upregulated:
Category	Term	Count	%	PValue	Genes	List Total	Pop Hits	Pop Total	Fold Enrichment	Bonferroni	Benjamini	FDR
KEGG_PATHWAY	PPAR signaling pathway	14	4.32099	7.70007e-10	14077, 11814, 11806, 11807, 22227, 18534, 26457, 14080, 11832, 26458, 20249, 12895, 19013, 30049	134	80	7720	10.0821	1.23971e-07	1.23971e-07	9.30764e-07
KEGG_PATHWAY	PI3K-Akt signaling pathway	14	4.32099	0.00729449	16776, 14254, 14184, 18534, 16400, 16542, 22371, 21825, 16403, 67168, 16185, 20393, 23928, 18591	134	351	7720	2.29791	0.692327	0.17836	8.46941
KEGG_PATHWAY	Rap1 signaling pathway	12	3.7037	0.00111947	104110, 21825, 14254, 14184, 11540, 217944, 18591, 223864, 14681, 15901, 106952, 16542	134	214	7720	3.23058	0.16501	0.0583409	1.34482
KEGG_PATHWAY	MicroRNAs in cancer	11	3.39506	0.0205423	18132, 21825, 387163, 14184, 21859, 387145, 384783, 18591, 13078, 18128, 17248	134	276	7720	2.29613	0.964625	0.261988	22.1896
KEGG_PATHWAY	cAMP signaling pathway	9	2.77778	0.0202496	104110, 110385, 80885, 11540, 19013, 223864, 238871, 106952, 98660	134	197	7720	2.63202	0.962882	0.280619	21.9081
Downregulated:
Category	Term	Count	%	PValue	Genes	List Total	Pop Hits	Pop Total	Fold Enrichment	Bonferroni	Benjamini	FDR
KEGG_PATHWAY	Cytokine-cytokine receptor interaction	15	6.57895	7.63176e-07	12767, 15945, 12772, 100042555, 24047, 21935, 16178, 16878, 16173, 21939, 20307, 16846, 16182, 12977, 16158	91	245	7720	5.19399	0.000119812	0.000119812	0.000918542
KEGG_PATHWAY	Pathways in cancer	10	4.38596	0.0410521	19016, 12767, 19207, 14172, 19218, 20375, 22410, 12579, 12006, 14268	91	397	7720	2.13691	0.998614	0.45025	39.6207
KEGG_PATHWAY	TNF signaling pathway	8	3.50877	0.00026289	12051, 21929, 16878, 26399, 26427, 15945, 16182, 12977	91	109	7720	6.22643	0.0404388	0.020428	0.315951
KEGG_PATHWAY	Tuberculosis	8	3.50877	0.00432756	170786, 14127, 16173, 70192, 170779, 14129, 56632, 16706	91	176	7720	3.85614	0.493839	0.203053	5.08599
KEGG_PATHWAY	Transcriptional misregulation in cancer	7	3.07018	0.0127155	16178, 19016, 12580, 21939, 14129, 20375, 18792	91	166	7720	3.57739	0.865896	0.394853	14.2748
